# Supplementary material for: Quantitative trait loci analysis of fiber quality traits using a random-mated recombinant inbred population in Upland cotton (Gossypium hirsutum L.)
Source: BMC Genomics. 2014 May 24;15(1):397. doi: 10.1186/1471-2164-15-397 (PMC4055785; doi:10.1186/1471-2164-15-397)
Supplement: Supplementary file 2 — Additional file 2: Genomic distribution of polymorphic SSR markers used for genotyping the 275 RILs of Set 1. (XLSX 258 KB) [file 12864_2014_6104_MOESM2_ESM.xlsx]

## Sheet: Additional file 2
Additional file 2. Genomic distribution of polymorphic SSR markers used for genotyping the 275 RILs of Set 1.
Marker loci	Chr. of tetraploid cotton genetic mapa)	position (cM)	Chr. of G.hirsutum	Chr. of G. raimondiib)	start seq.	end seq.	e value
NAU2437	Chr.01	2.71	Chr.15 or Chr.01	Chr.02	62598289	62598770	0
NAU3901	Chr.01	3.39	Chr.15 or Chr.01	Chr.02	62598467	62598770	2e-159
CIR009	Chr.01	21.21	Chr.15 or Chr.01	Chr.02	62444432	62444653	1e-78
SHIN-1561	Chr.01	21.48	Chr.15 or Chr.01	Chr.02	62405339	62405011	3e-114
DPL0526	Chr.01	22.56	Chr.15 or Chr.01	Chr.02	61837773	61838339	0
CGR5170	Chr.01	22.93	Chr.15 or Chr.01	Chr.02	62598295	62598770	0
DPL1470	Chr.01	28.2	Chr.15 or Chr.01	Chr.02	60804061	60803223	0
SHIN-1397	Chr.01	29.81	Chr.15 or Chr.01	Chr.02	60866521	60866133	0
CGR6856	Chr.01	34.55	Chr.15 or Chr.01	Chr.02	59691076	59691713	0
BNL1693	Chr.01	34.7	Chr.15 or Chr.01	Chr.02	59691820	59691580	2e-91
SHIN-1522	Chr.01	36.3	Chr.15 or Chr.01	Chr.02	60266191	60266981	0
NAU2474	Chr.01	37.59	Chr.15 or Chr.01	Chr.02	59155451	59156001	0
NAU2095	Chr.01	39.4	Chr.15 or Chr.01	Chr.02	59354465	59354205	5e-112
DC40052	Chr.01	43.64	Chr.15 or Chr.01	Chr.02	58558090	58557725	5e-135
DC20046	Chr.01	43.81	Chr.15 or Chr.01	Chr.02	58558090	58557725	3e-135
DPL0752	Chr.01	44.56	Chr.15 or Chr.01	Chr.02	58259439	58259154	4e-97
SHIN-0943	Chr.01	46.75	Chr.15 or Chr.01	Chr.02	57834218	57833919	2e-154
DPL1638	Chr.01	49.15	Chr.15 or Chr.01	Chr.02	57122231	57122816	0
SHIN-1030	Chr.01	52.06	Chr.15 or Chr.01	Chr.02	55835234	55835698	0
DPL0003	Chr.01	56.28	Chr.15 or Chr.01	Chr.02	50293455	50293709	1e-130
DPL0187	Chr.01	56.39	Chr.15 or Chr.01	Chr.02	48455598	48456075	0
DPL0644	Chr.01	56.57	Chr.22 or Chr.04	Chr.12	2950550	2950211	9e-126
TMB0301	Chr.01	56.64	Chr.15 or Chr.01	Chr.02	48286649	48286362	1e-111
BNL3886	Chr.01	59.01	no hit
COT020	Chr.01	60.72	Chr.15 or Chr.01	Chr.02	23057296	23056778	0
CGR5579	Chr.01	62.33	no hit
DOW005	Chr.01	62.79	no sequence
CGR6207	Chr.01	63.09	Chr.15 or Chr.01	Chr.02	25380073	25379596	0
BNL2921	Chr.01	63.09	Chr.15 or Chr.01	Chr.02	27353741	27354162	4e-174
SHIN-0215	Chr.01	63.78	no sequence
DPL1212	Chr.01	64.69	Chr.15 or Chr.01	Chr.02	27058884	27059146	3e-117
DC30136	Chr.01	64.69	no sequence
DPL1866	Chr.01	69.04	Chr.15 or Chr.01	Chr.02	19956441	19957093	0
DPL0029	Chr.01	69.46	Chr.15 or Chr.01	Chr.02	18305335	18306088	0
DPL0513	Chr.01	73.2	no hit
MUSB0590	Chr.01	74.04	Chr.15 or Chr.01	Chr.02	18059891	18060583	0
DPL0653	Chr.01	74.68	Chr.17 or Chr.02	Chr.03	30448291	30447864	0
DPL0052	Chr.01	74.69	Chr.15 or Chr.01	Chr.02	16839613	16839009	0
MUCS084	Chr.01	75.93	Chr.15 or Chr.01	Chr.02	23364878	23365222	1e-147
MUSS422	Chr.01	75.93	Chr.15 or Chr.01	Chr.02	23364878	23365222	1e-147
BNL2827	Chr.01	75.95	Chr.15 or Chr.01	Chr.02	15841663	15841204	0
DPL0094	Chr.01	81.9	Chr.15 or Chr.01	Chr.02	13623650	13624212	0
DPL1673	Chr.01	82.23	Chr.15 or Chr.01	Chr.02	13624212	13623650	0
SHIN-0602	Chr.01	82.52	no sequence
BNL3090	Chr.01	82.97	Chr.15 or Chr.01	Chr.02	13608903	13608493	1e-144
TMB0283	Chr.01	93.61	Chr.15 or Chr.01	Chr.02	11188638	11189069	0
SHIN-1487	Chr.01	96.61	Chr.15 or Chr.01	Chr.02	10243897	10243031	0
DPL1217	Chr.01	97.05	no hit
BNL1667	Chr.01	97.62	Chr.15 or Chr.01	Chr.02	9774641	9774291	1e-128
CM0035	Chr.01	97.62	Chr.15 or Chr.01	Chr.02	9774677	9774291	3e-141
TMB0119	Chr.01	98.19	Chr.15 or Chr.01	Chr.02	10175429	10175807	3e-177
TMB0409	Chr.01	101.02	no sequence
DPL0546	Chr.01	103.43	no hit
DPL1137	Chr.01	109.52	Chr.15 or Chr.01	Chr.02	4824847	4824335	0
BNL2599	Chr.01	116.97	no hit
NAU2083	Chr.01	117.82	Chr.15 or Chr.01	Chr.02	2312121	2312560	0
CGR5305	Chr.01	121.42	Chr.15 or Chr.01	Chr.02	2312118	2312537	0
CGR5875	Chr.01	121.83	Chr.15 or Chr.01	Chr.02	2330780	2330315	8e-132
DPL0090	Chr.01	128.05	Chr.15 or Chr.01	Chr.02	393642	393040	0
BNL3424	Chr.02	4.81	Chr.17 or Chr.02	Chr.03	338392	338732	2e-133
SHIN-0229	Chr.02	7.89	Chr.26 or Chr.12	Chr.08	9814541	9813623	0
NAU2265	Chr.02	8.5	Chr.17 or Chr.02	Chr.03	302127	302653	0
NAU0895	Chr.02	8.5	Chr.17 or Chr.02	Chr.03	302131	302545	4e-162
NAU2277	Chr.02	8.5	Chr.17 or Chr.02	Chr.03	302135	302276	6e-57
SHIN-0759	Chr.02	13.29	Chr.17 or Chr.02	Chr.03	687052	687779	0
JESPR304	Chr.02	26.32	Chr.17 or Chr.02	Chr.03	1561597	1561442	2e-39
SHIN-0212	Chr.02	26.76	Chr.17 or Chr.02	Chr.03	1561597	1561442	2e-38
HAU3318	Chr.02	42.1	Chr.17 or Chr.02	Chr.03	3463823	3463105	0
NAU5386	Chr.02	43.45	Chr.17 or Chr.02	Chr.03	3891805	3892188	7e-179
HAU0880	Chr.02	47.2	Chr.17 or Chr.02	Chr.03	3276173	3275492	0
CGR6643	Chr.02	49.54	Chr.17 or Chr.02	Chr.03	4161977	4162668	0
MGHES-024	Chr.02	51.13	Chr.17 or Chr.02	Chr.03	6920670	6920460	5e-93
SHIN-0193	Chr.02	52.1	Chr.17 or Chr.02	Chr.03	6920814	6920057	0
DPL0568	Chr.02	52.5	Chr.17 or Chr.02	Chr.03	6946372	6946898	0
DPL1405	Chr.02	56.14	Chr.17 or Chr.02	Chr.03	6288796	6288337	8e-164
MUSS114	Chr.02	56.55	no sequence
MUSS073	Chr.02	56.81	Chr.17 or Chr.02	Chr.03	8862996	8863373	4e-147
BNL3523	Chr.02	57.49	Chr.14 or Chr.03	Chr.05
COT064	Chr.02	58.27	Chr.17 or Chr.02	Chr.03	5362535	5362902	4e-162
MUSB0194	Chr.02	61.78	Chr.17 or Chr.02	Chr.03	19357449	19357345	1e-14
DPL0216	Chr.02	62.14	Chr.17 or Chr.02	Chr.03	10026702	10026253	0
DPL0041	Chr.02	62.25	Chr.17 or Chr.02	Chr.03	28083164	28083826	0
DPL0200	Chr.02	62.3	Chr.17 or Chr.02	Chr.03	25195019	25194487	0
TMB0471	Chr.02	62.87	Chr.17 or Chr.02	Chr.03	25194827	25194428	7e-164
C2-0048	Chr.02	64.73	Chr.17 or Chr.02	Chr.03	19726486	19726289	6e-56
BNL4003	Chr.02	64.99	Chr.17 or Chr.02	Chr.03	17714042	17713738	1e-105
JESPR101	Chr.02	65.15	Chr.17 or Chr.02	Chr.03	18634900	18635125	2e-83
SHIN-0129	Chr.02	65.29	Chr.17 or Chr.02	Chr.03	18634900	18635125	1e-82
BNL3590	Chr.02	65.71	Chr.17 or Chr.02	Chr.03	18635039	18634806	3e-117
DC40319	Chr.02	65.86	Chr.17 or Chr.02	Chr.03	18884157	18884656	0
C2-0031	Chr.02	66.2547	no hit
JESPR227	Chr.02	67.49	Chr.14 or Chr.03	Chr.05	58926953	58927091	2e-33
TMB1578	Chr.02	69.13	no hit
DPL1763	Chr.02	70.68	Chr.14 or Chr.03	Chr.05	6519784	6520088	8e-93
MUSS233	Chr.02	70.89	Chr.14 or Chr.03	Chr.05	6814317	6813941	1e-170
DC40041	Chr.02	74.7401	scaffold_27	scaffold_27	91935	91964	5e-08
BNL1897	Chr.02	80.7	Chr.14 or Chr.03	Chr.05	5569992	5570146	6e-38
BNL1434	Chr.02	89.33	Chr.14 or Chr.03	Chr.05	3929326	3928941	3e-132
BNL3972	Chr.02	99.59	Chr.14 or Chr.03	Chr.05	3196053	3196645	0
BNL3661	Chr.02	99.59	Chr.14 or Chr.03	Chr.05	3196184	3196648	0
DPL0689	Chr.02	105.78	Chr.14 or Chr.03	Chr.05	1639423	1638972	0
JESPR156	Chr.02	106.43	Chr.14 or Chr.03	Chr.05	1639306	1639984	0
BNL3545	Chr.02	111.59	Chr.14 or Chr.03	Chr.05	978947	979323	6e-166
TMB1738	Chr.02	111.59	Chr.14 or Chr.03	Chr.05	978947	979369	0
SHIN-1260	Chr.02	111.6	Chr.14 or Chr.03	Chr.05	978947	979369	0
SHIN-1635	Chr.02	115.27	no sequence
DPL0545	Chr.02	116.16	Chr.14 or Chr.03	Chr.05	112063	112582	0
BNL2877	Chr.02	121.83	Chr.14 or Chr.03	Chr.05	544677	545204	0
TMB0836	Chr.03	23.61	Chr.14 or Chr.03	Chr.05	63970510	63970936	1e-163
SHIN-1581	Chr.03	28.33	Chr.14 or Chr.03	Chr.05	63117046	63117722	0
CM0129A-1	Chr.03	30.3025	Chr.14 or Chr.03	Chr.05	62664014	62663802	4e-93
SHIN-1400	Chr.03	31.78	Chr.14 or Chr.03	Chr.05	62638966	62638551	0
CIR228	Chr.03	32.01	Chr.14 or Chr.03	Chr.05	62636168	62635964	8e-82
SHIN-0547	Chr.03	32.1	Chr.14 or Chr.03	Chr.05	62636168	62635964	5e-81
BNL3259	Chr.03	41.38	Chr.14 or Chr.03	Chr.05	61607196	61607736	0
DPL0426	Chr.03	47.74	Chr.17 or Chr.02	Chr.03	37600542	37600791	3e-105
C2-0037	Chr.03	49.84	Chr.14 or Chr.03	Chr.05	60635841	60636161	2e-116
SHIN-0428	Chr.03	54.27	Chr.14 or Chr.03	Chr.05	58987191	58987839	0
HAU2511	Chr.03	56.6	Chr.14 or Chr.03	Chr.05	59066059	59065075	0
UCD289	Chr.03	56.61	no sequence
NAU1070	Chr.03	56.81	Chr.14 or Chr.03	Chr.05	58987908	58987292	0
CGR6633	Chr.03	56.84	Chr.14 or Chr.03	Chr.05	58987191	58987839	0
CGR5557	Chr.03	57.32	Chr.14 or Chr.03	Chr.05	58939909	58939295	0
CIR332	Chr.03	58.25	Chr.14 or Chr.03	Chr.05	5248036	5247490	0
MUSS162	Chr.03	58.31	Chr.14 or Chr.03	Chr.05	58755075	58754602	0
CGR6621	Chr.03	58.38	Chr.14 or Chr.03	Chr.05	58424165	58423384	0
SHIN-0582	Chr.03	58.47	Chr.14 or Chr.03	Chr.05	5248036	5247490	0
UCD235	Chr.03	58.67	no sequence
DPL0268	Chr.03	58.77	Chr.14 or Chr.03	Chr.05	58483120	58482687	0
MUCS407	Chr.03	58.92	Chr.14 or Chr.03	Chr.05	58424182	58423923	8e-92
BNL4017	Chr.03	59.93	Chr.14 or Chr.03	Chr.05	57766214	57765851	4e-141
SHIN-0659	Chr.03	60.03	Chr.14 or Chr.03	Chr.05	57445465	57446208	0
BNL1080	Chr.03	60.17	Chr.14 or Chr.03	Chr.05	57401985	57401868	2e-34
CGR6164	Chr.03	61.43	Chr.14 or Chr.03	Chr.05	56745068	56744339	0
BNL0244	Chr.03	62.17	Chr.14 or Chr.03	Chr.05	53001395	53000986	0
SHIN-0463	Chr.03	62.56	Chr.18 or Chr.13	Chr.13	3236668	3236008	0
BNL3463	Chr.03	63.09	no hit
NAU3541	Chr.03	63.33	Chr.14 or Chr.03	Chr.05	56744660	56745160	0
BNL3034	Chr.03	63.66	Chr.14 or Chr.03	Chr.05	56263217	56263395	5e-78
BNL4034	Chr.03	70.42	Chr.14 or Chr.03	Chr.05	52369512	52369303	6e-73
TMB1314	Chr.03	71.5	no hit
GH681	Chr.03	76.11	Chr.17 or Chr.02	Chr.03	33516552	33516858	2e-86
MUSS172	Chr.03	78.51	Chr.14 or Chr.03	Chr.05	46899710	46899092	0
NAU1190	Chr.03	78.51	Chr.14 or Chr.03	Chr.05	46899710	46898946	0
HAU2139	Chr.03	78.51	Chr.14 or Chr.03	Chr.05	46899726	46898944	0
DPL0733	Chr.03	79.59	no hit
SHIN-0313	Chr.03	79.68	Chr.14 or Chr.03	Chr.05	46899710	46898946	0
DPL0170	Chr.03	79.7	no hit
SHIN-1310	Chr.03	79.94	Chr.14 or Chr.03	Chr.05	18260819	18261133	1e-113
C2-0054	Chr.03	81.044	Chr.14 or Chr.03	Chr.05	43360052	43360301	1e-105
TMB0564	Chr.03	82.5	Chr.24 or Chr.08	Chr.04	20770301	20770372	2e-17
NAU6371	Chr.03	83.02	Chr.14 or Chr.03	Chr.05	47335007	47335623	0
CGR6683	Chr.03	83.72	Chr.14 or Chr.03	Chr.05	19103316	19102942	1e-163
CGR6383	Chr.03	87.94	no hit	Chr.10	43416058	43415989	1e-13
BNL3267	Chr.03	88.21	Chr.14 or Chr.03	Chr.05	26854396	26854958	0
DPL1154	Chr.03	88.42	no hit
NAU2928	Chr.03	90.01	Chr.14 or Chr.03	Chr.05	26854987	26854224	0
HAU1624	Chr.03	90.01	Chr.14 or Chr.03	Chr.05	26855107	26854276	0
SHIN-1511	Chr.03	93.66	Chr.17 or Chr.02	Chr.03	30507680	30506953	0
CER0028	Chr.03	94.56	no sequence
DPL1071	Chr.03	96.04	Chr.17 or Chr.02	Chr.03	33510216	33509834	5e-131
TMB1898	Chr.03	96.76	Chr.17 or Chr.02	Chr.03	37142639	37142848	1e-62
BNL1379	Chr.03	98.54	no hit
DPL0185	Chr.03	102.38	Chr.17 or Chr.02	Chr.03	36199008	36199165	1e-64
CGR6184	Chr.03	105.34	no hit
DPL0592	Chr.03	107.23	Chr.17 or Chr.02	Chr.03	39465662	39465106	0
CGR6528	Chr.03	107.84	Chr.17 or Chr.02	Chr.03	39517136	39516471	0
SHIN-0383	Chr.03	109.2	Chr.17 or Chr.02	Chr.03	38751340	38750700	0
SHIN-0171	Chr.03	110.03	Chr.17 or Chr.02	Chr.03	39662013	39662399	0
CIR030	Chr.03	110.1	Chr.17 or Chr.02	Chr.03	10146362	10146389	4e-06
DPL0095	Chr.03	110.1	Chr.17 or Chr.02	Chr.03	38615157	38614496	0
SHIN-1261	Chr.03	110.11	Chr.17 or Chr.02	Chr.03	39712103	39711429	0
SHIN-0473	Chr.03	110.13	Chr.17 or Chr.02	Chr.03	10146362	10146389	3e-05
UCD195	Chr.03	110.2	no sequence
TMB1748	Chr.03	110.21	Chr.17 or Chr.02	Chr.03	39712103	39711429	0
DPL0609	Chr.03	110.21	Chr.17 or Chr.02	Chr.03	39906097	39906319	6e-92
UCD277	Chr.03	110.33	no sequence
JESPR191	Chr.03	110.9	Chr.17 or Chr.02	Chr.03	39662013	39662399	0
NAU3639	Chr.03	114.19	Chr.17 or Chr.02	Chr.03	16506976	16507321	4e-173
BNL3408	Chr.03	121.62	Chr.17 or Chr.02	Chr.03	42143440	42143650	5e-98
CIR347	Chr.03	122.42	Chr.17 or Chr.02	Chr.03	42298424	42298680	6e-108
SHIN-0690	Chr.03	122.91	Chr.17 or Chr.02	Chr.03	42319594	42318755	0
HAU2065	Chr.03	124.4	Chr.17 or Chr.02	Chr.03	42319605	42318669	0
NAU1167	Chr.03	124.4	Chr.17 or Chr.02	Chr.03	42319605	42318868	0
NAU3995	Chr.03	124.4	Chr.17 or Chr.02	Chr.03	42319609	42318781	0
SHIN-1343	Chr.03	132.28	Chr.17 or Chr.02	Chr.03	43182864	43183516	0
DPL1040	Chr.03	139.33	Chr.17 or Chr.02	Chr.03	44282099	44282564	0
NAU2836	Chr.03	156.51	Chr.17 or Chr.02	Chr.03	45112210	45111778	0
CGR6357	Chr.04	23.61	Chr.19 or Chr.05	Chr.09	52974861	52974699	2e-51
CIR249	Chr.04	25.59	Chr.19 or Chr.05	Chr.09	52711372	52711592	2e-86
CGR5498	Chr.04	26.76	no hit
BNL3886	Chr.04	29.43	no hit
BNL3994	Chr.04	29.58	Chr.19 or Chr.05	Chr.09	62969960	62969477	0
BNL3255	Chr.04	36.38	Chr.22 or Chr.04	Chr.12	22869809	22870045	5e-48
DOW038	Chr.04	42.98	no sequence
HAU1332	Chr.04	43.41	Chr.22 or Chr.04	Chr.12	21075941	21075661	2e-118
DPL1489	Chr.04	45.19	Chr.19 or Chr.05	Chr.09	47751691	47752138	2e-160
DPL0137	Chr.04	45.95	Chr.19 or Chr.05	Chr.09	47561982	47562596	0
BNL1167	Chr.04	46.38	no hit
DPL0196	Chr.04	47.02	Chr.19 or Chr.05	Chr.09	62970382	62969932	0
TMB0809	Chr.04	47.08	Chr.19 or Chr.05	Chr.09	54773878	54774498	3e-180
DPL0107	Chr.04	52.24	Chr.22 or Chr.04	Chr.12	24593941	24593527	9e-171
HAU1300	Chr.04	55.42	Chr.22 or Chr.04	Chr.12	27382740	27381960	0
DPL0141	Chr.04	57.78	Chr.22 or Chr.04	Chr.12	28788817	28788201	0
SHIN-1246	Chr.04	60.93	Chr.22 or Chr.04	Chr.12	11046207	11046420	3e-45
BNL0530	Chr.04	61.73	Chr.22 or Chr.04	Chr.12	28958470	28958751	2e-129
DPL0562	Chr.04	63.39	Chr.22 or Chr.04	Chr.12	31070563	31069956	0
CGR5107	Chr.04	66.7	Chr.22 or Chr.04	Chr.12	31509076	31509306	3e-92
MUCS101	Chr.04	68.39	Chr.22 or Chr.04	Chr.12	31509075	31509306	2e-102
TMB2011	Chr.04	69.4	Chr.22 or Chr.04	Chr.12	31744244	31744857	0
HAU0087	Chr.04	72.7	Chr.22 or Chr.04	Chr.12	32303880	32304427	0
HAU0086	Chr.04	72.94	Chr.22 or Chr.04	Chr.12	32303880	32304428	0
MUSS145	Chr.04	73.09	Chr.22 or Chr.04	Chr.12	32303880	32304437	0
UCD216	Chr.04	73.35	no sequence
UCD120	Chr.04	73.75	Chr.22 or Chr.04	Chr.12	32303880	32304410	0
UCD108	Chr.04	73.84	Chr.22 or Chr.04	Chr.12	32303880	32304429	0
NAU2291	Chr.04	74.29	Chr.22 or Chr.04	Chr.12	32304399	32304006	0
NAU2162	Chr.04	74.29	Chr.22 or Chr.04	Chr.12	32304428	32303887	0
NAU2477	Chr.04	74.49	Chr.22 or Chr.04	Chr.12	32303880	32304313	0
DPL0451	Chr.04	75.09	Chr.22 or Chr.04	Chr.12	32368844	32368703	2e-63
CIR122	Chr.04	79.4	Chr.22 or Chr.04	Chr.12	32909549	32909187	2e-169
BNL2572	Chr.04	81.47	no hit
NAU3868	Chr.04	83.39	Chr.22 or Chr.04	Chr.12	33339107	33338349	0
CIR091	Chr.04	83.67	Chr.22 or Chr.04	Chr.12	32303930	32303601	6e-159
CER0164	Chr.04	86.12	Chr.22 or Chr.04	Chr.12	33060685	33060285	2e-180
TMB1648	Chr.04	100.36	Chr.22 or Chr.04	Chr.12	34992965	34992618	9e-133
CIR328	Chr.05	6.89	Chr.22 or Chr.04	Chr.12	611582	611120	4e-173
SHIN-0437	Chr.05	20.83	Chr.22 or Chr.04	Chr.12	2219579	2220190	0
NAU2121	Chr.05	21.89	Chr.22 or Chr.04	Chr.12	3310419	3311025	0
CIR253	Chr.05	24.99	Chr.22 or Chr.04	Chr.12	4554023	4554387	5e-136
SHIN-0121	Chr.05	25.06	Chr.22 or Chr.04	Chr.12	4554253	4554101	7e-50
CGR5667	Chr.05	27.49	Chr.22 or Chr.04	Chr.12	1934443	1934930	0
DPL1206	Chr.05	29.79	Chr.22 or Chr.04	Chr.12	4964181	4964770	0
HAU0042	Chr.05	30.28	Chr.22 or Chr.04	Chr.12	4934899	4934564	3e-141
BNL4030	Chr.05	32.75	Chr.22 or Chr.04	Chr.12	5740007	5740436	0
CM0065	Chr.05	33.73	Chr.22 or Chr.04	Chr.12	5767596	5767231	2e-154
JESPR050	Chr.05	34.06	Chr.22 or Chr.04	Chr.12	5936274	5936052	5e-89
CGR5553	Chr.05	38.28	Chr.22 or Chr.04	Chr.12	5025511	5025958	0
DPL0750	Chr.05	39.54	Chr.19 or Chr.05	Chr.09	33288078	33288408	1e-39
DPL1467	Chr.05	40.26	Chr.22 or Chr.04	Chr.12	7398762	7399526	0
SHIN-0008	Chr.05	40.28	Chr.22 or Chr.04	Chr.12	7399102	7399713	4e-172
SHIN-1190	Chr.05	44.42	Chr.22 or Chr.04	Chr.12	9008818	9009442	0
GH252	Chr.05	45.49	Chr.22 or Chr.04	Chr.12	16308396	16309235	0
CGR6626	Chr.05	46.55	Chr.22 or Chr.04	Chr.12	7399102	7399330	2e-95
BNL3241	Chr.05	50.09	no hit
TMB1314	Chr.05	50.53	no hit
NAU5077	Chr.05	51.45	Chr.19 or Chr.05	Chr.09	43772678	43772161	0
NAU4951	Chr.05	52.7	Chr.19 or Chr.05	Chr.09	43771906	43771342	0
CGR5506	Chr.05	52.72	Chr.19 or Chr.05	Chr.09	43771906	43771487	0
SHIN-1547	Chr.05	52.7689	Chr.22 or Chr.04	Chr.12
CGR5925	Chr.05	52.81	Chr.19 or Chr.05	Chr.09	43771681	43771340	1e-173
NAU4031	Chr.05	53.1	Chr.19 or Chr.05	Chr.09	43771876	43771043	0
DPL0344	Chr.05	53.34	Chr.19 or Chr.05	Chr.09	43771785	43771599	5e-83
JESPR042	Chr.05	53.68	Chr.19 or Chr.05	Chr.09	31364925	31365121	6e-54
SHIN-0396	Chr.05	53.8	Chr.19 or Chr.05	Chr.09	31364925	31365121	3e-53
DPL1168	Chr.05	53.99	Chr.19 or Chr.05	Chr.09	31365318	31364724	0
CGR5445	Chr.05	54.61	Chr.19 or Chr.05	Chr.09	31365167	31364814	6e-137
DPL0908	Chr.05	54.77	Chr.19 or Chr.05	Chr.09	32164275	32163644	0
HAU0006	Chr.05	54.93	Chr.19 or Chr.05	Chr.09	33836383	33835949	0
NAU3138	Chr.05	55.07	Chr.19 or Chr.05	Chr.09	15473231	15472967	5e-136
COT010	Chr.05	55.79	Chr.19 or Chr.05	Chr.09	34721575	34721919	1e-178
DPL0622	Chr.05	56.1	Chr.19 or Chr.05	Chr.09	49542252	49542410	7e-67
SHIN-0460	Chr.05	56.75	Chr.19 or Chr.05	Chr.09	43771681	43771056	0
CGR6764	Chr.05	66.13	no hit
SHIN-0788	Chr.05	71.42	Chr.19 or Chr.05	Chr.09	27366817	27365935	0
NAU2140	Chr.05	71.62	Chr.19 or Chr.05	Chr.09	27366836	27367125	4e-143
DPL1651	Chr.05	71.63	Chr.19 or Chr.05	Chr.09	27370001	27369508	0
DOW099	Chr.05	74.29	no hit
NAU2274	Chr.05	74.92	Chr.19 or Chr.05	Chr.09	25789370	25789007	1e-147
NAU3096	Chr.05	75.5	Chr.19 or Chr.05	Chr.09	25788839	25789359	0
BNL3348	Chr.05	77.1	Chr.19 or Chr.05	Chr.09	27389458	27390024	0
SHIN-0187	Chr.05	78.07	no hit
JESPR241	Chr.05	79.82	no hit
HAU1384	Chr.05	83	Chr.19 or Chr.05	Chr.09	23672695	23673102	0
SHIN-0118	Chr.05	83.07	Chr.19 or Chr.05	Chr.09	24637565	24637406	4e-56
DPL0174	Chr.05	83.6305	Chr.19 or Chr.05	Chr.09	24287753	24288171	0
BNL0542	Chr.05	84.16	Chr.19 or Chr.05	Chr.09	24289470	24289154	2e-125
CGR5882	Chr.05	85.76	Chr.19 or Chr.05	Chr.09	24289616	24289013	0
TMB0131	Chr.05	90.51	Chr.19 or Chr.05	Chr.09	22396985	22397433	0
TMB1282	Chr.05	91.71	Chr.19 or Chr.05	Chr.09	22451573	22451745	4e-75
DPL0155	Chr.05	92.1	Chr.19 or Chr.05	Chr.09	21634452	21633974	0
DPL0384	Chr.05	94.68	Chr.19 or Chr.05	Chr.09	21439170	21438332	0
DPL0001	Chr.05	95.32	Chr.19 or Chr.05	Chr.09	21660670	21661519	0
BNL3611	Chr.05	95.49	Chr.19 or Chr.05	Chr.09	21633992	21633826	7e-81
CER0060	Chr.05	96.35	no sequence
SHIN-1429	Chr.05	97.99	Chr.19 or Chr.05	Chr.09	20394592	20394280	2e-92
CGR5465	Chr.05	103.03	Chr.19 or Chr.05	Chr.09	16294384	16294308	3e-27
HAU1071	Chr.05	104.2	Chr.19 or Chr.05	Chr.09	18120862	18122118	0
NAU5294	Chr.05	104.2	Chr.19 or Chr.05	Chr.09	18120862	18121392	0
SHIN-0515	Chr.05	104.69	Chr.19 or Chr.05	Chr.09	18224783	18225256	0
CIR062	Chr.05	104.84	Chr.19 or Chr.05	Chr.09	18241162	18241477	2e-139
DPL1359	Chr.05	105.33	Chr.19 or Chr.05	Chr.09	17905005	17905623	0
DPL1543	Chr.05	105.44	Chr.19 or Chr.05	Chr.09	23506591	23507053	0
CIR152	Chr.05	105.47	Chr.19 or Chr.05	Chr.09	18224783	18225256	0
TMB1791	Chr.05	107.24	Chr.19 or Chr.05	Chr.09	16579910	16579507	4e-179
DPL0064	Chr.05	107.27	Chr.19 or Chr.05	Chr.09	16580220	16579601	0
DPL0156	Chr.05	107.63	Chr.19 or Chr.05	Chr.09	15983593	15984186	0
SHIN-1155	Chr.05	107.9	Chr.19 or Chr.05	Chr.09	15487571	15487199	0
CGR6172	Chr.05	108	Chr.19 or Chr.05	Chr.09	13692902	13693288	0
SHIN-0289	Chr.05	109.01	Chr.19 or Chr.05	Chr.09	12852393	12853320	0
CGR5732	Chr.05	109.22	Chr.19 or Chr.05	Chr.09	12852575	12853262	0
DC30177	Chr.05	109.36	no sequence
DC40122	Chr.05	109.48	Chr.19 or Chr.05	Chr.09	12745635	12745906	2e-120
DPL0297	Chr.05	109.57	Chr.20 or Chr.10	Chr.11	2967866	2967143	0
BNL3569	Chr.05	109.61	Chr.19 or Chr.05	Chr.09	12572859	12573179	1e-159
CIR373	Chr.05	109.61	Chr.19 or Chr.05	Chr.09	12572939	12573408	0
COT089	Chr.05	109.69	Chr.19 or Chr.05	Chr.09	12572859	12573216	2e-180
TMB0189	Chr.05	109.78	Chr.19 or Chr.05	Chr.09	12572934	12573308	0
SHIN-1552	Chr.05	109.89	no hit
MGHES-021	Chr.05	110.01	Chr.19 or Chr.05	Chr.09	11756285	11756512	1e-85
SHIN-1437	Chr.05	110.05	Chr.19 or Chr.05	Chr.09	12032481	12031866	0
BNL3029	Chr.05	110.37	Chr.19 or Chr.05	Chr.09	11397477	11396983	0
CGR5091	Chr.05	110.44	Chr.19 or Chr.05	Chr.09	11396897	11397306	3e-178
DPL0177	Chr.05	111.11	Chr.19 or Chr.05	Chr.09	10892854	10892560	1e-110
NAU1221	Chr.05	112.75	Chr.19 or Chr.05	Chr.09	12852584	12853090	2e-156
HAU0878	Chr.05	112.91	Chr.19 or Chr.05	Chr.09	12852552	12853533	0
HAU2811	Chr.05	112.91	Chr.19 or Chr.05	Chr.09	12852584	12853460	0
HAU2969	Chr.05	112.91	Chr.19 or Chr.05	Chr.09	12852584	12853303	0
HAU2570	Chr.05	112.91	Chr.19 or Chr.05	Chr.09	12852591	12853535	0
NAU1230	Chr.05	112.91	Chr.19 or Chr.05	Chr.09	12852592	12853050	5e-118
NAU1042	Chr.05	112.91	Chr.19 or Chr.05	Chr.09	12852595	12853251	0
NAU1187	Chr.05	113.1	Chr.19 or Chr.05	Chr.09	12852584	12853065	3e-171
NAU1269	Chr.05	113.1	Chr.19 or Chr.05	Chr.09	12852584	12852954	3e-141
DPL0241	Chr.05	113.6	Chr.19 or Chr.05	Chr.09	8797261	8796795	0
DPL0556	Chr.05	114.46	Chr.19 or Chr.05	Chr.09	7668684	7669491	0
DC40087	Chr.05	114.7	Chr.19 or Chr.05	Chr.09	7734270	7733907	4e-159
BNL4071	Chr.05	115.56	Chr.19 or Chr.05	Chr.09	7131091	7131405	1e-131
BNL1044	Chr.05	118.22	Chr.19 or Chr.05	Chr.09
DPL0022	Chr.05	118.7	Chr.19 or Chr.05	Chr.09	4986805	4987137	6e-172
CIR126	Chr.05	119.68	Chr.19 or Chr.05	Chr.09	4447860	4447438	2e-85
SHIN-0075	Chr.05	120.25	Chr.19 or Chr.05	Chr.09	2812445	2812851	1e-180
CIR165	Chr.05	121.11	Chr.19 or Chr.05	Chr.09	3513261	3513001	2e-113
BNL3452	Chr.05	121.11	Chr.19 or Chr.05	Chr.09	3513296	3512741	0
CIR005	Chr.05	121.2	Chr.19 or Chr.05	Chr.09	3512793	3513127	5e-160
SHIN-0468	Chr.05	121.42	Chr.19 or Chr.05	Chr.09	3512793	3513127	3e-159
NAU2217	Chr.05	121.61	Chr.19 or Chr.05	Chr.09	2812861	2812445	0
NAU3828	Chr.05	121.61	Chr.19 or Chr.05	Chr.09	2812861	2812449	1e-174
NAU2560	Chr.05	121.61	Chr.19 or Chr.05	Chr.09	2812870	2812445	0
SHIN-1591	Chr.05	122.12	Chr.19 or Chr.05	Chr.09	3234962	3235544	0
MUSS460	Chr.05	122.66	no sequence
TMB1296	Chr.05	122.83	Chr.19 or Chr.05	Chr.09	2353089	2352636	0
DPL0641	Chr.05	122.95	Chr.19 or Chr.05	Chr.09	2353455	2352756	0
MUSS106	Chr.05	123.01	Chr.19 or Chr.05	Chr.09	2812888	2812445	0
DPL0063	Chr.05	123.39	Chr.19 or Chr.05	Chr.09	2115072	2114593	0
DC20067	Chr.05	123.5	Chr.19 or Chr.05	Chr.09	1992583	1992102	0
DPL0397	Chr.05	123.6	Chr.19 or Chr.05	Chr.09	1992353	1992922	0
TMB1418	Chr.05	124.3	Chr.19 or Chr.05	Chr.09	1512847	1512531	9e-145
SHIN-0826	Chr.05	124.38	Chr.19 or Chr.05	Chr.09	1536768	1537060	4e-152
TMB0835	Chr.05	126.29	Chr.19 or Chr.05	Chr.09	1536726	1536633	9e-36
BNL3400	Chr.05	129.16	Chr.19 or Chr.05	Chr.09	44248561	44248265	1e-84
NAU2026	Chr.05	unknown	Chr.22 or Chr.04	Chr.12	5730155	5730427	7e-125
TMB1740	Chr.06	33.69	Chr.25 or Chr.06	Chr.10	61681761	61681513	8e-96
DPL0104	Chr.06	45.84	Chr.25 or Chr.06	Chr.10	60788713	60789266	0
BNL3594	Chr.06	45.99	Chr.25 or Chr.06	Chr.10	60792592	60792895	2e-151
DPL0613	Chr.06	46.49	Chr.25 or Chr.06	Chr.10	60823041	60823400	2e-113
CGR6325	Chr.06	46.74	Chr.22 or Chr.04	Chr.12	26899234	26898639	0
DPL0617	Chr.06	53.64	Chr.18 or Chr.13	Chr.13	39861266	39861641	2e-99
CGR5108	Chr.06	60.15	no hit
DOW093	Chr.06	62.3	Chr.25 or Chr.06	Chr.10	16833049	16833184	2e-29
DPL1789	Chr.06	62.93	no hit
NAU2684	Chr.06	74.25	Chr.25 or Chr.06	Chr.10	55989571	55990132	0
SHIN-0706	Chr.06	74.25	Chr.25 or Chr.06	Chr.10	55989571	55990132	0
SHIN-0962	Chr.06	76.07	Chr.25 or Chr.06	Chr.10	56085503	56084901	0
SHIN-1497	Chr.06	79.38	Chr.25 or Chr.06	Chr.10	54782742	54783661	0
DPL0811	Chr.06	80.42	Chr.25 or Chr.06	Chr.10	54525191	54524571	0
DPL0843	Chr.06	85.19	no hit
MUSS122	Chr.06	85.82	Chr.25 or Chr.06	Chr.10	52504324	52505077	0
C2-0009B	Chr.06	87.253	Chr.26 or Chr.12	Chr.08	46135249	46135198	3e-08
SHIN-1310	Chr.06	87.3	Chr.25 or Chr.06	Chr.10	39854672	39854358	2e-108
MUSS275	Chr.06	87.43	Chr.25 or Chr.06	Chr.10	28005354	28005829	0
NAU2238	Chr.06	87.54	Chr.25 or Chr.06	Chr.10	28005829	28005354	0
TMB0436	Chr.06	87.67	Chr.25 or Chr.06	Chr.10	34877151	34877583	0
DPL1427	Chr.06	89.37	Chr.23 or Chr.09	Chr.06	16387347	16386908	1e-117
BNL1440	Chr.06	101.45	no hit
DC40169	Chr.06	102.71	Chr.25 or Chr.06	Chr.10	15394485	15394223	2e-92
DPL0153	Chr.06	103.06	Chr.25 or Chr.06	Chr.10	17067950	17068438	1e-178
TMB2303	Chr.06	103.15	Chr.25 or Chr.06	Chr.10	15394178	15394612	3e-174
DPL0124	Chr.06	107.08	Chr.25 or Chr.06	Chr.10	10416259	10416700	0
TMB1483	Chr.06	107.3	Chr.25 or Chr.06	Chr.10	38322032	38322194	1e-60
DPL0546	Chr.06	110.541	no hit
DPL0375	Chr.06	112.54	Chr.25 or Chr.06	Chr.10	6085342	6085776	0
COT002	Chr.06	112.62	Chr.25 or Chr.06	Chr.10	6169186	6169532	3e-129
BNL1592	Chr.06	112.93	Chr.25 or Chr.06	Chr.10	58622191	58622434	4e-102
DPL0101	Chr.06	114.65	Chr.25 or Chr.06	Chr.10	5578718	5578287	0
DPL0702	Chr.06	117.58	Chr.25 or Chr.06	Chr.10	4679528	4679864	1e-158
DPL1525	Chr.06	119.65	Chr.25 or Chr.06	Chr.10	4006032	4006500	0
DPL0238	Chr.06	119.85	Chr.25 or Chr.06	Chr.10	4006495	4006030	4e-180
BNL2569	Chr.06	133.15	Chr.25 or Chr.06	Chr.10	2215706	2215168	0
DPL0588	Chr.06	133.68	Chr.25 or Chr.06	Chr.10	2215386	2215784	1e-148
TMB1538	Chr.06	134.95	Chr.25 or Chr.06	Chr.10	2129783	2129927	2e-57
CIR203	Chr.06	134.95	Chr.25 or Chr.06	Chr.10	2129783	2129927	1e-57
CIR017	Chr.06	142.88	Chr.25 or Chr.06	Chr.10	1295102	1295211	5e-29
BNL0827	Chr.06	144.97	Chr.25 or Chr.06	Chr.10	995271	994964	7e-134
SHIN-0259	Chr.06	145.21	Chr.25 or Chr.06	Chr.10	998238	998651	0
BNL3359	Chr.06	147.47	Chr.25 or Chr.06	Chr.10	813375	814089	0
DPL1362	Chr.06	147.75	Chr.25 or Chr.06	Chr.10	842623	842237	7e-170
DPL0122	Chr.06	148.055	Chr.25 or Chr.06	Chr.10	813564	814137	0
BNL1076	Chr.06	152.27	Chr.25 or Chr.06	Chr.10	114587	114872	7e-120
JESPR119	Chr.06	153.05	Chr.25 or Chr.06	Chr.10	114340	114829	0
NAU2713	Chr.06	153.21	Chr.25 or Chr.06	Chr.10	68723	68304	0
DPL0059	Chr.06	156.19	Chr.25 or Chr.06	Chr.10	179607	180148	0
DC20036	Chr.07	17.24	Chr.16 or Chr.07	Chr.01	55306825	55307146	1e-99
DPL0119	Chr.07	24.57	no hit
TMB2955	Chr.07	33.66	Chr.16 or Chr.07	Chr.01	53271327	53271736	1e-136
DC40233	Chr.07	45.1	Chr.16 or Chr.07	Chr.01	48109061	48109179	3e-22
COT104	Chr.07	46.21	Chr.16 or Chr.07	Chr.01	48137977	48137472	0
DPL1244	Chr.07	50.98	Chr.16 or Chr.07	Chr.01	47330019	47329528	0
HAU0033	Chr.07	54.99	Chr.16 or Chr.07	Chr.01	36403482	36403943	0
DC40182	Chr.07	56.6713	Chr.17 or Chr.02	Chr.03	32365570	32365760	3e-55
C2-0114	Chr.07	58.58	Chr.16 or Chr.07	Chr.01	46070172	46069820	2e-146
DPL0852	Chr.07	59.16	Chr.16 or Chr.07	Chr.01	45206286	45205809	0
BNL1604	Chr.07	60.26	Chr.16 or Chr.07	Chr.01	44836236	44836537	1e-143
CGR6764	Chr.07	61.01	no hit
BNL1395	Chr.07	62.04	Chr.16 or Chr.07	Chr.01	29668797	29669191	0
BNL1694	Chr.07	64.45	Chr.16 or Chr.07	Chr.01	27263211	27263431	1e-102
BNL2733	Chr.07	64.92	Chr.16 or Chr.07	Chr.01	40354161	40353760	4e-104
CM0066	Chr.07	66.33	Chr.16 or Chr.07	Chr.01	30221503	30221290	3e-98
TMB2844	Chr.07	66.33	Chr.16 or Chr.07	Chr.01	43973250	43973072	1e-35
BNL1026	Chr.07	66.91	no hit
DPL1113	Chr.07	67.23	Chr.16 or Chr.07	Chr.01	26023360	26022714	0
TMB0561	Chr.07	67.25	Chr.16 or Chr.07	Chr.01	43973072	43973250	1e-35
DC20084	Chr.07	67.27	no hit
HAU1399	Chr.07	68.87	Chr.16 or Chr.07	Chr.01	47146509	47146065	4e-171
BNL1122	Chr.07	68.9	Chr.16 or Chr.07	Chr.01	29669201	29668797	0
DPL0013	Chr.07	68.9	Chr.16 or Chr.07	Chr.01	29669254	29668461	0
DC40191	Chr.07	72.83	Chr.16 or Chr.07	Chr.01	11453556	11453409	2e-25
TMB1561	Chr.07	73.53	Chr.16 or Chr.07	Chr.01	20256069	20255619	0
BNL3319	Chr.07	74.4	Chr.16 or Chr.07	Chr.01	19894880	19895426	0
TMB1618	Chr.07	74.42	no hit
DPL1856	Chr.07	77.11	Chr.16 or Chr.07	Chr.01	19118584	19119181	0
MUSS006	Chr.07	79.6	Chr.16 or Chr.07	Chr.01	16157783	16157416	5e-159
SHIN-0345	Chr.07	85.28	Chr.16 or Chr.07	Chr.01	16157783	16157156	0
BNL0580	Chr.07	87.61	Chr.16 or Chr.07	Chr.01	15030306	15030678	2e-171
CIR393	Chr.07	88.73	Chr.16 or Chr.07	Chr.01	16347035	16347422	1e-174
COT019	Chr.07	91.67	Chr.16 or Chr.07	Chr.01	13196257	13196071	4e-60
DPL1318	Chr.07	92.11	Chr.16 or Chr.07	Chr.01	13046580	13046419	1e-70
CIR169	Chr.07	95.35	Chr.16 or Chr.07	Chr.01	13809313	13809038	1e-121
DPL1083	Chr.07	96.03	Chr.16 or Chr.07	Chr.01	11871399	11872014	0
NAU2002	Chr.07	99.89	Chr.16 or Chr.07	Chr.01	11226672	11226873	3e-57
DPL1279	Chr.07	100.53	Chr.16 or Chr.07	Chr.01	10537224	10536599	0
C2-0011B	Chr.07	103.65	Chr.16 or Chr.07	Chr.01	9637835	9638097	1e-104
CGR5828	Chr.07	104.96	Chr.16 or Chr.07	Chr.01	8489686	8490118	0
DC20124	Chr.07	105.51	Chr.16 or Chr.07	Chr.01	8829686	8829253	1e-159
DC30025	Chr.07	106.72	no sequence
CER0016	Chr.07	108.73	no sequence
DC30046	Chr.07	109.17	no sequence
CGR5372	Chr.07	109.84	Chr.16 or Chr.07	Chr.01	7500157	7500577	0
CGR6586	Chr.07	109.84	Chr.16 or Chr.07	Chr.01	7500157	7500623	3e-152
DPL1297	Chr.07	109.84	Chr.16 or Chr.07	Chr.01	7500176	7499595	0
NAU2862	Chr.07	110.49	Chr.16 or Chr.07	Chr.01	6790341	6791209	0
CGR6181	Chr.07	110.85	no hit
SHIN-0282	Chr.07	111.7	Chr.16 or Chr.07	Chr.01	7257915	7257271	0
BNL3793	Chr.07	111.86	Chr.16 or Chr.07	Chr.01	6876815	6876264	0
DPL0607	Chr.07	111.98	Chr.16 or Chr.07	Chr.01	6746886	6746303	3e-93
C2-0046	Chr.07	112.26	Chr.16 or Chr.07	Chr.01	6950357	6949917	8e-151
DPL0188	Chr.07	112.64	Chr.16 or Chr.07	Chr.01	7093606	7093085	0
NAU2820	Chr.07	112.89	Chr.16 or Chr.07	Chr.01	6298074	6298347	1e-142
NAU5120	Chr.07	112.89	Chr.16 or Chr.07	Chr.01	6298074	6298347	5e-141
BNL1531	Chr.07	112.91	Chr.16 or Chr.07	Chr.01	7093284	7093643	9e-180
HAU2453	Chr.07	119.89	Chr.16 or Chr.07	Chr.01	8462348	8463204	0
NAU2078	Chr.07	119.89	Chr.16 or Chr.07	Chr.01	8462429	8463065	0
CGR5001	Chr.07	122.73	Chr.16 or Chr.07	Chr.01	4788066	4788664	0
CGR6639	Chr.07	122.73	Chr.16 or Chr.07	Chr.01	4788082	4788720	0
SHIN-0376	Chr.07	125.85	Chr.16 or Chr.07	Chr.01	4788066	4788664	0
SHIN-1405	Chr.07	129.52	Chr.16 or Chr.07	Chr.01	4355886	4356576	0
CIR238	Chr.07	139.3	Chr.16 or Chr.07	Chr.01	2376935	2377265	7e-133
SHIN-0438	Chr.07	146.55	Chr.16 or Chr.07	Chr.01	1706864	1707103	5e-93
MUSS013	Chr.07	153.82	Chr.16 or Chr.07	Chr.01	443396	443218	3e-55
DPL0152	Chr.08	6.93	Chr.24 or Chr.08	Chr.04	61521045	61521375	3e-142
TMB1427	Chr.08	7.53	Chr.24 or Chr.08	Chr.04	61973657	61974216	0
SHIN-1494	Chr.08	7.67	Chr.24 or Chr.08	Chr.04	61729279	61730107	0
TMB2781	Chr.08	35.18	Chr.24 or Chr.08	Chr.04	59313779	59314486	0
CGR6764	Chr.08	39.68	no hit
DC40404	Chr.08	41.94	Chr.21 or Chr.11	Chr.07	50386861	50386508	3e-172
HAU3369	Chr.08	43.41	Chr.24 or Chr.08	Chr.04	57860054	57860518	0
NAU5129	Chr.08	44.01	Chr.24 or Chr.08	Chr.04	58024119	58023364	0
NAU5357	Chr.08	44.81	Chr.24 or Chr.08	Chr.04	58023712	58023211	0
TMB1809	Chr.08	49.77	Chr.24 or Chr.08	Chr.04	6308264	6308539	5e-28
NAU1369	Chr.08	52.84	Chr.24 or Chr.08	Chr.04	56412732	56412132	0
HAU2357	Chr.08	63.92	Chr.24 or Chr.08	Chr.04	53572227	53571853	1e-161
NAU1037	Chr.08	63.92	Chr.24 or Chr.08	Chr.04	53574802	53574461	3e-135
COT065	Chr.08	65.39	Chr.24 or Chr.08	Chr.04	36423527	36423880	8e-90
DPL0760	Chr.08	65.85	no hit
SHIN-0426	Chr.08	66.6853	Chr.24 or Chr.08	Chr.04	53571757	53572065	4e-67
SHIN-0005	Chr.08	66.84	Chr.24 or Chr.08	Chr.04	53574802	53574461	2e-134
SHIN-0857	Chr.08	67.04	Chr.24 or Chr.08	Chr.04	53327300	53326594	0
CGR6090	Chr.08	67.61	Chr.24 or Chr.08	Chr.04	53574461	53574815	2e-137
BNL2961	Chr.08	72.3	Chr.24 or Chr.08	Chr.04	50946427	50946904	0
CGR6504	Chr.08	72.94	Chr.24 or Chr.08	Chr.04	50980981	50981013	9e-08
DPL0176	Chr.08	75.1	Chr.24 or Chr.08	Chr.04	50020094	50019606	0
TMB2929	Chr.08	78.99	Chr.24 or Chr.08	Chr.04	49451426	49450786	4e-173
SHIN-0352	Chr.08	79.02	Chr.18 or Chr.13	Chr.13	56712887	56711560	0
C2-0038	Chr.08	82.17	Chr.23 or Chr.09	Chr.06	19029964	19030088	1e-23
DPL0861	Chr.08	90.41	Chr.24 or Chr.08	Chr.04	48699948	48699664	4e-119
HAU3349	Chr.08	93.72	Chr.24 or Chr.08	Chr.04	50055831	50056291	0
TMB1639	Chr.08	94.38	Chr.24 or Chr.08	Chr.04	45854915	45854413	0
SHIN-1435	Chr.08	96.07	Chr.24 or Chr.08	Chr.04	44908032	44907410	0
DPL0133	Chr.08	99.57	Chr.24 or Chr.08	Chr.04	40567738	40568451	0
BNL3474	Chr.08	102.6	Chr.24 or Chr.08	Chr.04	38654329	38653712	0
COT035	Chr.08	102.85	Chr.24 or Chr.08	Chr.04	38654120	38653668	0
DC40127	Chr.08	103.15	Chr.24 or Chr.08	Chr.04	28574552	28574775	3e-80
DPL0457	Chr.08	103.35	Chr.24 or Chr.08	Chr.04	11711549	11711189	4e-72
DPL0030	Chr.08	103.62	no hit
TMB1692	Chr.08	103.62	no hit
BNL3792	Chr.08	103.82	Chr.24 or Chr.08	Chr.04	36050218	36049910	9e-124
CIR209	Chr.08	103.82	Chr.24 or Chr.08	Chr.04	36050218	36050116	1e-39
BNL0387	Chr.08	104.01	Chr.24 or Chr.08	Chr.04	36040847	36041155	2e-133
DPL0877	Chr.08	104.259	Chr.24 or Chr.08	Chr.04	28574777	28574561	1e-64
DPL0755	Chr.08	104.8	Chr.24 or Chr.08	Chr.04	13053904	13053212	0
DPL0220	Chr.08	105.88	Chr.23 or Chr.09	Chr.06	44183649	44183026	0
NAU1322	Chr.08	106.12	Chr.24 or Chr.08	Chr.04	28512254	28511742	0
SHIN-1304	Chr.08	106.18	Chr.24 or Chr.08	Chr.04	33294105	33294587	5e-180
CM0043	Chr.08	106.77	Chr.24 or Chr.08	Chr.04	9164106	9164361	8e-103
DPL0111	Chr.08	106.86	Chr.24 or Chr.08	Chr.04	9164707	9164106	0
COT142	Chr.08	107.26	scaffold_27	scaffold_27	91935	91964	5e-08
MUSB0818	Chr.08	108.52	Chr.24 or Chr.08	Chr.04	6095969	6096219	4e-51
CGR6103	Chr.08	114.38	Chr.24 or Chr.08	Chr.04	38653668	38654127	0
CGR5161	Chr.08	116.14	Chr.24 or Chr.08	Chr.04	31062683	31062927	1e-112
CGR5537	Chr.08	116.14	Chr.18 or Chr.13	Chr.13	32527215	32527066	2e-25
BNL3627	Chr.08	120.16	Chr.24 or Chr.08	Chr.04	4069298	4069667	1e-161
BNL3800	Chr.08	124.08	Chr.24 or Chr.08	Chr.04	39594686	39594857	2e-79
NAU0882	Chr.08	125.22	Chr.24 or Chr.08	Chr.04	3629170	3629405	2e-82
NAU2293	Chr.08	125.22	Chr.24 or Chr.08	Chr.04	3629273	3629405	9e-54
UCD552	Chr.08	138.54	no sequence
C2-0003	Chr.08	148.19	Chr.24 or Chr.08	Chr.04	1432227	1431927	2e-116
MUSS409	Chr.08	150.24	Chr.24 or Chr.08	Chr.04	1544011	1543546	0
DPL0749	Chr.08	158.74	Chr.23 or Chr.09	Chr.06	30431715	30432263	4e-110
JESPR291	Chr.08	159.64	Chr.24 or Chr.08	Chr.04	426620	426180	0
CGR6455	Chr.08	169.2	Chr.24 or Chr.08	Chr.04	2859935	2859652	4e-114
DC40041	Chr.09	25.5956	scaffold_20	scaffold_20	28168	28139	5e-08
BNL0686	Chr.09	26.21	Chr.23 or Chr.09	Chr.06	1175702	1176091	0
SHIN-0829	Chr.09	26.82	Chr.23 or Chr.09	Chr.06	1576201	1575470	0
DPL0222	Chr.09	27.21	Chr.23 or Chr.09	Chr.06	1574768	1575457	0
TMB0177	Chr.09	29.37	Chr.23 or Chr.09	Chr.06	2569512	2569253	2e-74
JESPR274	Chr.09	30.28	Chr.23 or Chr.09	Chr.06	21079086	21079230	5e-44
GH111	Chr.09	31.9	Chr.23 or Chr.09	Chr.06	11472615	11472997	1e-157
NAU6177	Chr.09	32.29	Chr.23 or Chr.09	Chr.06	5591705	5592474	0
TMB0670	Chr.09	33.17	Chr.23 or Chr.09	Chr.06	6273454	6272917	0
GH112	Chr.09	35.3	Chr.23 or Chr.09	Chr.06	11472997	11472615	1e-157
DPL0679	Chr.09	38.02	Chr.23 or Chr.09	Chr.06	7973048	7972353	0
DPL0618	Chr.09	38.15	Chr.23 or Chr.09	Chr.06	8650610	8649902	0
GH027	Chr.09	38.59	Chr.23 or Chr.09	Chr.06	13542535	13542113	0
CIR372	Chr.09	38.91	Chr.23 or Chr.09	Chr.06	8896457	8896235	1e-108
DPL0175	Chr.09	41.14	Chr.23 or Chr.09	Chr.06	13542501	13542027	0
DPL0783	Chr.09	41.25	Chr.23 or Chr.09	Chr.06	24030126	24029370	0
BNL1423	Chr.09	43.45	Chr.23 or Chr.09	Chr.06	17485678	17485423	1e-110
CGR6536	Chr.09	48.55	Chr.23 or Chr.09	Chr.06	11472615	11473000	3e-157
DPL0507	Chr.09	48.58	no hit
CGR5586	Chr.09	48.91	Chr.23 or Chr.09	Chr.06	13542545	13542036	0
NAU0859	Chr.09	49.05	Chr.23 or Chr.09	Chr.06	30092944	30093612	0
BNL1672	Chr.09	49.6	Chr.23 or Chr.09	Chr.06	34185844	34186189	0
BNL3031	Chr.09	49.6	Chr.23 or Chr.09	Chr.06	34185844	34186189	0
DPL0884	Chr.09	49.6	Chr.23 or Chr.09	Chr.06	34185844	34186284	0
NAU2200	Chr.09	49.7	Chr.23 or Chr.09	Chr.06	30402990	30403549	0
HAU0045	Chr.09	49.86	Chr.23 or Chr.09	Chr.06	30403670	30403010	0
TMB0815	Chr.09	51.27	Chr.21 or Chr.11	Chr.07	374155	374428	7e-136
SHIN-1191	Chr.09	51.35	Chr.21 or Chr.11	Chr.07	374155	374428	7e-136
DC40407	Chr.09	53.8	Chr.23 or Chr.09	Chr.06	38369430	38369069	1e-156
CGR5514	Chr.09	55.74	Chr.19 or Chr.05	Chr.09	56904923	56904767	1e-61
BNL3779	Chr.09	57.16	Chr.23 or Chr.09	Chr.06	33151476	33151960	0
DPL1052	Chr.09	65.97	Chr.23 or Chr.09	Chr.06	35698374	35698993	0
SHIN-1641	Chr.09	68.03	no sequence
BNL3410	Chr.09	68.73	Chr.23 or Chr.09	Chr.06	36986689	36987100	2e-174
BNL3140	Chr.09	76.22	Chr.23 or Chr.09	Chr.06	40187528	40187313	3e-65
CGR5031	Chr.09	76.6	Chr.23 or Chr.09	Chr.06	37076178	37076570	1e-152
CGR5222	Chr.09	78.51	Chr.23 or Chr.09	Chr.06	37829865	37829421	0
MUCS080	Chr.09	79.51	Chr.23 or Chr.09	Chr.06	40594319	40593917	0
GH189	Chr.09	81.41	Chr.23 or Chr.09	Chr.06	45865868	45865127	0
GH310	Chr.09	81.41	Chr.23 or Chr.09	Chr.06	45865868	45865075	0
SHIN-0817	Chr.09	83.69	Chr.23 or Chr.09	Chr.06	41841751	41840933	0
CGR5758	Chr.09	85	Chr.23 or Chr.09	Chr.06	41841735	41841275	0
NAU3052	Chr.09	85	Chr.23 or Chr.09	Chr.06	41841751	41840933	0
CGR6949	Chr.09	85.71	Chr.23 or Chr.09	Chr.06	41269384	41269121	2e-83
DPL1144	Chr.09	86.57	Chr.23 or Chr.09	Chr.06	42781879	42782243	1e-171
BNL1317	Chr.09	87.79	Chr.23 or Chr.09	Chr.06	43132176	43131981	1e-84
DPL0150	Chr.09	88.28	Chr.23 or Chr.09	Chr.06	43132445	43131773	0
DC30213	Chr.09	88.32	Chr.23 or Chr.09	Chr.06	43131985	43132437	0
CGR5867	Chr.09	89.4	Chr.23 or Chr.09	Chr.06	43132118	43132500	0
JESPR290	Chr.09	95.66	Chr.23 or Chr.09	Chr.06	45102251	45102284	3e-09
BNL1030	Chr.09	96.68	Chr.23 or Chr.09	Chr.06	44765330	44765607	3e-122
BNL1414	Chr.09	96.98	Chr.23 or Chr.09	Chr.06	44502140	44501872	5e-114
CM0007	Chr.09	97.22	Chr.23 or Chr.09	Chr.06	44501974	44502211	1e-99
CM0071	Chr.09	97.22	Chr.23 or Chr.09	Chr.06	44501974	44502211	6e-88
JESPR208	Chr.09	97.22	Chr.23 or Chr.09	Chr.06	44501974	44502211	1e-99
BNL4028	Chr.09	100.21	Chr.23 or Chr.09	Chr.06	45514455	45514287	3e-64
CGR6441	Chr.09	101.77	Chr.23 or Chr.09	Chr.06	45865868	45865075	0
CGR5791	Chr.09	102.1	Chr.23 or Chr.09	Chr.06	45866001	45865585	0
MUSS083	Chr.09	103.09	Chr.23 or Chr.09	Chr.06	45927220	45926907	2e-141
DPL0044	Chr.09	103.17	Chr.23 or Chr.09	Chr.06	45866242	45865695	0
BNL2590	Chr.09	104.57	Chr.23 or Chr.09	Chr.06	46355458	46355065	4e-176
SHIN-0050	Chr.09	106.94	Chr.23 or Chr.09	Chr.06	46530765	46531335	0
DC40129	Chr.09	108.48	Chr.23 or Chr.09	Chr.06	46758481	46758871	0
CGR6806	Chr.09	111.12	Chr.23 or Chr.09	Chr.06	48260803	48261155	5e-140
NAU3414	Chr.09	114.02	Chr.23 or Chr.09	Chr.06	48261123	48260387	0
NAU5189	Chr.09	114.02	Chr.23 or Chr.09	Chr.06	48261150	48260305	0
NAU1282	Chr.09	115.82	Chr.23 or Chr.09	Chr.06	49112955	49113328	1e-167
DPL0395	Chr.09	117.04	Chr.23 or Chr.09	Chr.06	48766190	48766892	0
MUSS298	Chr.09	118.63	Chr.23 or Chr.09	Chr.06	49089927	49090415	0
NAU0864	Chr.09	118.63	Chr.23 or Chr.09	Chr.06	49089927	49090415	0
DPL0524	Chr.09	119.58	Chr.23 or Chr.09	Chr.06	49338898	49339583	0
NAU2354	Chr.09	122.4	Chr.23 or Chr.09	Chr.06	50233051	50233456	8e-160
SHIN-1542	Chr.09	122.46	Chr.23 or Chr.09	Chr.06	50233951	50233553	2e-180
DPL0541	Chr.09	123.33	Chr.23 or Chr.09	Chr.06	50968004	50968421	0
BNL0597	Chr.09	125.58	Chr.23 or Chr.09	Chr.06	49789540	49789308	6e-68
NAU2353	Chr.10	5.4	Chr.20 or Chr.10	Chr.11	413148	413590	0
NAU2508	Chr.10	11.12	Chr.20 or Chr.10	Chr.11	62098195	62097638	0
CGR5349	Chr.10	22.11	Chr.20 or Chr.10	Chr.11	60679640	60679910	5e-69
NAU5227	Chr.10	22.79	Chr.20 or Chr.10	Chr.11	60678621	60678946	7e-165
NAU1169	Chr.10	25.84	Chr.20 or Chr.10	Chr.11	60679659	60680214	0
GH283	Chr.10	40.05	Chr.20 or Chr.10	Chr.11	58523906	58523146	0
DC20027	Chr.10	43.31	Chr.20 or Chr.10	Chr.11	61811706	61811322	1e-154
NAU2991	Chr.10	46.52	Chr.20 or Chr.10	Chr.11	56470003	56470357	0
NAU2139	Chr.10	47.32	Chr.20 or Chr.10	Chr.11	60048873	60049435	0
COT119	Chr.10	49.59	Chr.20 or Chr.10	Chr.11	59110901	59110650	4e-120
DPL1805	Chr.10	50.66	Chr.20 or Chr.10	Chr.11	58285302	58284860	4e-175
DPL0831	Chr.10	52.23	Chr.20 or Chr.10	Chr.11	58549927	58550411	0
DPL1789	Chr.10	52.35	no hit
BNL2960	Chr.10	57.08	Chr.20 or Chr.10	Chr.11	53687186	53687089	9e-33
DPL0687	Chr.10	58.8	Chr.20 or Chr.10	Chr.11	52140774	52141330	1e-160
NAU5237	Chr.10	70.31	Chr.20 or Chr.10	Chr.11	48834023	48834899	0
BNL3071	Chr.10	70.31	Chr.20 or Chr.10	Chr.11	48834138	48834497	7e-176
HAU1796	Chr.10	74.83	Chr.20 or Chr.10	Chr.11	47322745	47322434	4e-151
TMB0325	Chr.10	76.06	no hit
TMB0307	Chr.10	76.19	no hit
BNL1161	Chr.10	76.33	Chr.20 or Chr.10	Chr.11	16256771	16257020	8e-100
BNL2705	Chr.10	76.44	Chr.14 or Chr.03	Chr.05	50545688	50545733	3e-09
CGR5624	Chr.10	79.95	Chr.20 or Chr.10	Chr.11	19036645	19037033	6e-179
DPL1561	Chr.10	81.92	Chr.20 or Chr.10	Chr.11	200049	200457	0
CM0027	Chr.10	86.59	no hit
DPL0108	Chr.10	88.18	Chr.20 or Chr.10	Chr.11	23331892	23332589	0
BNL3895	Chr.10	89.51	Chr.20 or Chr.10	Chr.11	23405299	23404944	1e-159
DPL0468	Chr.10	90.27	no hit
DPL0431	Chr.10	90.37	Chr.20 or Chr.10	Chr.11	54488321	54488629	2e-65
NAU2317	Chr.10	90.63	Chr.20 or Chr.10	Chr.11	538441	538993	0
TMB0858	Chr.10	90.77	Chr.20 or Chr.10	Chr.11	23332194	23332360	3e-58
CIR369	Chr.10	91.34	Chr.20 or Chr.10	Chr.11	25239906	25240413	0
DPL0707	Chr.10	94.02	Chr.20 or Chr.10	Chr.11	25939776	25939268	0
TMB1288	Chr.10	98.15	Chr.15 or Chr.01	Chr.02	29530241	29530621	8e-78
SHIN-0463	Chr.10	102.39	Chr.18 or Chr.13	Chr.13	3236668	3236008	0
TMB1806	Chr.10	103.35	Chr.20 or Chr.10	Chr.11	21028866	21028435	4e-91
BNL2449	Chr.10	104.32	Chr.23 or Chr.09	Chr.06	28165249	28165208	3e-10
MUSB1230	Chr.10	108.17	no hit
JESPR261	Chr.10	114.67	Chr.20 or Chr.10	Chr.11	15327306	15327215	2e-34
DPL1473	Chr.10	117.75	Chr.20 or Chr.10	Chr.11	7587050	7586818	8e-82
DPL0149	Chr.10	121.28	Chr.20 or Chr.10	Chr.11	6690940	6690189	0
BNL0256	Chr.10	122.03	Chr.20 or Chr.10	Chr.11	6784728	6784985	1e-77
DPL0394	Chr.10	125.77	Chr.20 or Chr.10	Chr.11	9355424	9355867	0
SHIN-0370	Chr.10	127.06	Chr.20 or Chr.10	Chr.11	5589886	5589650	4e-121
DPL1550	Chr.10	137.58	Chr.20 or Chr.10	Chr.11	2998306	2998742	0
CGR5565	Chr.10	174.71	Chr.20 or Chr.10	Chr.11	1727023	1727489	0
CGR5399	Chr.10	177.57	Chr.20 or Chr.10	Chr.11	1693498	1693117	2e-172
STV031	Chr.10	184.23	Chr.20 or Chr.10	Chr.11	1693462	1693064	4e-179
CGR6653	Chr.11	13.34	Chr.21 or Chr.11	Chr.07	226288	226668	2e-159
CGR5113	Chr.11	13.87	Chr.21 or Chr.11	Chr.07	380303	379994	3e-154
CGR5906	Chr.11	14.52	Chr.21 or Chr.11	Chr.07	425814	425488	3e-102
NAU1233	Chr.11	14.62	Chr.21 or Chr.11	Chr.07	426003	425298	0
DPL0570	Chr.11	19.7	Chr.21 or Chr.11	Chr.07	290846	291443	0
TMB1980	Chr.11	19.7	Chr.21 or Chr.11	Chr.07	290846	291123	2e-127
DPL1931	Chr.11	19.79	Chr.21 or Chr.11	Chr.07	290951	291443	0
DPL0715	Chr.11	19.8	Chr.21 or Chr.11	Chr.07	366887	367435	0
SHIN-1329	Chr.11	19.86	Chr.21 or Chr.11	Chr.07	373560	374061	0
NAU2257	Chr.11	19.9	Chr.21 or Chr.11	Chr.07	226589	226289	1e-143
SHIN-1588	Chr.11	23.18	Chr.21 or Chr.11	Chr.07	1357873	1357553	5e-156
DPL0522	Chr.11	26.24	Chr.21 or Chr.11	Chr.07	1859817	1859473	2e-166
CGR5421	Chr.11	27.48	Chr.21 or Chr.11	Chr.07	2259365	2259855	0
UCD237	Chr.11	27.9	no sequence
DPL1954	Chr.11	32.52	Chr.21 or Chr.11	Chr.07	3418059	3418600	0
DPL1786	Chr.11	32.56	Chr.21 or Chr.11	Chr.07	3417815	3418392	0
BNL3442	Chr.11	35.2	Chr.21 or Chr.11	Chr.07	3320654	3320245	6e-170
SHIN-1167	Chr.11	36.41	Chr.21 or Chr.11	Chr.07	4152698	4152122	0
DC30147	Chr.11	37.17	no sequence
DPL0863	Chr.11	38.79	Chr.21 or Chr.11	Chr.07	4421772	4422215	0
CGR6697	Chr.11	41.52	Chr.21 or Chr.11	Chr.07	4444196	4443937	9e-128
CGR5578	Chr.11	42.02	Chr.21 or Chr.11	Chr.07	4444196	4443937	3e-128
NAU3653	Chr.11	44.23	Chr.21 or Chr.11	Chr.07	5460636	5461317	0
STV069	Chr.11	46.5	Chr.21 or Chr.11	Chr.07	5160515	5160308	1e-82
BNL1034	Chr.11	48.04	Chr.21 or Chr.11	Chr.07	5461346	5461074	3e-122
DC40250	Chr.11	70.86	Chr.21 or Chr.11	Chr.07	12197047	12197522	0
TMB0043	Chr.11	70.87	Chr.21 or Chr.11	Chr.07	10544768	10545153	0
GH329	Chr.11	78.9	no hit
JESPR135	Chr.11	81.46	Chr.21 or Chr.11	Chr.07	11352423	11352675	7e-103
UCD221	Chr.11	87.88	no sequence
BNL1053	Chr.11	92.17	Chr.21 or Chr.11	Chr.07	16505978	16505768	1e-78
CGR6218	Chr.11	95.57	Chr.20 or Chr.10	Chr.11	55551676	55551164	2e-59
DPL0412	Chr.11	105.54	Chr.21 or Chr.11	Chr.07	17224850	17224113	0
MUSS246	Chr.11	107.3	Chr.21 or Chr.11	Chr.07	15070583	15069777	0
SHIN-0224	Chr.11	107.3	Chr.21 or Chr.11	Chr.07	15070583	15069929	0
CGR5944	Chr.11	108.58	Chr.21 or Chr.11	Chr.07	15071058	15070951	2e-46
DPL1016	Chr.11	115.19	Chr.21 or Chr.11	Chr.07	46672402	46672444	2e-08
DPL0528	Chr.11	118.13	Chr.21 or Chr.11	Chr.07	18295836	18295298	0
GH369	Chr.11	122.8	Chr.21 or Chr.11	Chr.07	19011997	19011642	3e-142
GH617	Chr.11	122.8	Chr.21 or Chr.11	Chr.07	19011997	19011642	3e-142
CGR6457	Chr.11	126.75	Chr.21 or Chr.11	Chr.07	19011997	19011642	2e-141
CGR6184	Chr.11	129.5	no hit
DPL0845	Chr.11	134.5	Chr.21 or Chr.11	Chr.07	23262046	23261739	4e-69
TMB0359	Chr.11	135.76	no hit
TMB1222	Chr.11	137.8	Chr.21 or Chr.11	Chr.07	27442492	27442797	3e-134
TMB1637	Chr.11	137.8	Chr.21 or Chr.11	Chr.07	27442492	27442796	6e-134
BNL3282	Chr.11	140.13	Chr.21 or Chr.11	Chr.07	25661342	25660886	2e-131
TMB0426	Chr.11	143.52	Chr.17 or Chr.02	Chr.03	14865536	14865120	0
BNL0261	Chr.11	147.08	Chr.21 or Chr.11	Chr.07	42597192	42597507	1e-138
JESPR211	Chr.11	147.99	Chr.21 or Chr.11	Chr.07	24151512	24151107	5e-151
JESPR244	Chr.11	147.99	Chr.21 or Chr.11	Chr.07	24151512	24151103	0
BNL1408	Chr.11	148.78	Chr.21 or Chr.11	Chr.07	43869513	43869124	1e-151
BNL3592	Chr.11	149.57	Chr.21 or Chr.11	Chr.07	43821365	43820900	2e-161
SHIN-1217	Chr.11	156.94	Chr.21 or Chr.11	Chr.07	49213586	49214065	0
DPL0617	Chr.11	158.57	Chr.18 or Chr.13	Chr.13	39861266	39861641	2e-99
CGR6270	Chr.11	159.02	Chr.21 or Chr.11	Chr.07	49429751	49430529	0
BNL3649	Chr.11	160.21	Chr.21 or Chr.11	Chr.07	48640875	48641337	0
DPL1358	Chr.11	162.38	Chr.21 or Chr.11	Chr.07	50681694	50682475	0
DPL0270	Chr.11	162.67	Chr.21 or Chr.11	Chr.07	50681564	50682206	0
BNL0836	Chr.11	168.39	Chr.21 or Chr.11	Chr.07	52098794	52099193	3e-172
DPL0209	Chr.11	177.46	Chr.19 or Chr.05	Chr.09	19990305	19990695	2e-132
BNL4011	Chr.11	181.37	Chr.21 or Chr.11	Chr.07	54551315	54551582	1e-130
BNL1231	Chr.11	183.85	Chr.21 or Chr.11	Chr.07	57124822	57125006	1e-61
NAU2152	Chr.11	184.28	Chr.21 or Chr.11	Chr.07	57314447	57314986	0
SHIN-0966	Chr.11	184.67	Chr.21 or Chr.11	Chr.07	57314428	57315015	0
NAU3390	Chr.11	184.76	Chr.21 or Chr.11	Chr.07	57314561	57315015	0
MUCS088	Chr.11	189.08	Chr.21 or Chr.11	Chr.07	58185740	58185443	1e-147
MGHES-016	Chr.11	189.08	Chr.21 or Chr.11	Chr.07	58186850	58186634	5e-78
NAU2016	Chr.11	189.59	Chr.21 or Chr.11	Chr.07	58186942	58186576	4e-163
CIR196	Chr.11	190.17	Chr.21 or Chr.11	Chr.07	58206127	58205773	7e-149
CGR6563	Chr.11	191.55	Chr.21 or Chr.11	Chr.07	57758135	57757544	0
NAU1232	Chr.11	192.85	Chr.21 or Chr.11	Chr.07	58077058	58077736	0
NAU5428	Chr.11	196.03	Chr.21 or Chr.11	Chr.07	57757997	57757508	0
CIR316	Chr.11	200.37	Chr.21 or Chr.11	Chr.07	59563000	59563272	3e-116
DC40316	Chr.11	203.74	Chr.21 or Chr.11	Chr.07	60861388	60860904	0
DPL0057	Chr.12	3.94	Chr.26 or Chr.12	Chr.08	927580	926955	0
CGR5334	Chr.12	15.86	Chr.26 or Chr.12	Chr.08	2268196	2267823	2e-174
TMB1888	Chr.12	23.4	no hit
BNL2578	Chr.12	26.8	Chr.26 or Chr.12	Chr.08	3243098	3243575	0
CGR5193	Chr.12	26.8	Chr.26 or Chr.12	Chr.08	3243513	3243087	0
JESPR295	Chr.12	28.11	Chr.26 or Chr.12	Chr.08	5922392	5922024	9e-143
SHIN-0208	Chr.12	28.18	Chr.26 or Chr.12	Chr.08	5922392	5922024	6e-142
SHIN-1490	Chr.12	29.41	Chr.26 or Chr.12	Chr.08	5727459	5727809	5e-171
BNL3261	Chr.12	33.17	Chr.26 or Chr.12	Chr.08	4336936	4337448	0
CGR5111	Chr.12	35.36	Chr.26 or Chr.12	Chr.08	3748083	3747514	0
BNL2621	Chr.12	37.81	Chr.26 or Chr.12	Chr.08	6883774	6884315	0
C2-0115	Chr.12	38.14	Chr.26 or Chr.12	Chr.08	3748785	3749160	2e-153
DPL0144	Chr.12	38.22	Chr.26 or Chr.12	Chr.08	3779526	3779118	0
DPL1583	Chr.12	38.69	no hit
BNL1605	Chr.12	38.71	Chr.26 or Chr.12	Chr.08	8037146	8037026	5e-58
DPL1789	Chr.12	38.75	no hit
MUSS026	Chr.12	38.93	Chr.26 or Chr.12	Chr.08	8085003	8084596	5e-146
HAU1081	Chr.12	39.54	Chr.26 or Chr.12	Chr.08	10487595	10486484	0
CM0050	Chr.12	39.71	Chr.26 or Chr.12	Chr.08	8026821	8027111	2e-98
DPL0039	Chr.12	40.85	Chr.26 or Chr.12	Chr.08	8080533	8081086	0
BNL3835	Chr.12	42.27	no hit
DPL1293	Chr.12	43.34	Chr.26 or Chr.12	Chr.08	34200839	34200175	0
BNL3599	Chr.12	43.83	Chr.26 or Chr.12	Chr.08	9388542	9389065	0
CIR167	Chr.12	44.52	Chr.26 or Chr.12	Chr.08	6108525	6108759	4e-114
DPL1140	Chr.12	44.61	Chr.26 or Chr.12	Chr.08	34384128	34383470	0
BNL1227	Chr.12	44.75	Chr.26 or Chr.12	Chr.08	35944570	35944289	4e-130
DPL0480	Chr.12	44.89	Chr.26 or Chr.12	Chr.08	10540587	10540115	3e-153
BNL3867	Chr.12	45.01	Chr.26 or Chr.12	Chr.08	11943747	11944057	4e-122
TMB0327	Chr.12	45.06	Chr.23 or Chr.09	Chr.06	16754510	16754192	4e-76
CGR5830	Chr.12	45.16	Chr.26 or Chr.12	Chr.08	10487078	10487560	0
CGR5368	Chr.12	45.16	Chr.26 or Chr.12	Chr.08	10487738	10487191	0
DPL0567	Chr.12	45.18	Chr.26 or Chr.12	Chr.08	8027500	8026793	0
NAU4942	Chr.12	45.19	Chr.26 or Chr.12	Chr.08	8077837	8078368	0
SHIN-1496	Chr.12	45.19	Chr.26 or Chr.12	Chr.08	8077837	8078368	0
SHIN-0638	Chr.12	45.2	Chr.26 or Chr.12	Chr.08	8026821	8027111	1e-97
SHIN-0409	Chr.12	45.2	Chr.26 or Chr.12	Chr.08	8085003	8084507	0
DPL0644	Chr.12	45.21	Chr.22 or Chr.04	Chr.12	2950550	2950211	9e-126
CGR6764	Chr.12	45.29	no hit
DPL0240	Chr.12	45.54	Chr.26 or Chr.12	Chr.08	33314381	33313750	0
MUSB0846	Chr.12	46.43	Chr.26 or Chr.12	Chr.08	20474341	20474907	0
BNL3886	Chr.12	46.92	no hit
DPL1373	Chr.12	46.98	Chr.26 or Chr.12	Chr.08	36819248	36820045	0
CGR5324	Chr.12	46.99	Chr.26 or Chr.12	Chr.08	34383449	34383823	4e-166
GH243	Chr.12	53.63	Chr.26 or Chr.12	Chr.08	41189002	41188324	0
BNL1707	Chr.12	56.57	no hit
NAU0943	Chr.12	56.59	Chr.26 or Chr.12	Chr.08	43928783	43929297	0
STV079	Chr.12	57.8	Chr.26 or Chr.12	Chr.08	44178930	44178670	2e-117
DOW083	Chr.12	57.81	Chr.26 or Chr.12	Chr.08	42897746	42897485	1e-84
CGR6012	Chr.12	59.07	Chr.26 or Chr.12	Chr.08	41852000	41852398	0
CER0144	Chr.12	59.33	Chr.26 or Chr.12	Chr.08	41596008	41595607	0
CGR5452	Chr.12	59.33	Chr.26 or Chr.12	Chr.08	41596008	41595548	0
DPL0010	Chr.12	59.71	Chr.26 or Chr.12	Chr.08	41720433	41721017	0
BNL1673	Chr.12	60.22	Chr.26 or Chr.12	Chr.08	42588287	42588437	4e-66
DPL1325	Chr.12	60.53	Chr.26 or Chr.12	Chr.08	42546371	42546533	2e-73
DPL0565	Chr.12	60.86	Chr.26 or Chr.12	Chr.08	42831060	42831770	0
DPL0379	Chr.12	61.86	Chr.26 or Chr.12	Chr.08	43098781	43098353	0
BNL2717	Chr.12	62.38	Chr.26 or Chr.12	Chr.08	43650212	43649646	0
CGR5158	Chr.12	63	Chr.26 or Chr.12	Chr.08	44179129	44178542	0
UCD186	Chr.12	63.01	Chr.26 or Chr.12	Chr.08	43928783	43929297	0
DPL0380	Chr.12	63.89	Chr.26 or Chr.12	Chr.08	43099415	43098531	0
BNL2709	Chr.12	66.08	no hit
DPL0070	Chr.12	70.13	Chr.26 or Chr.12	Chr.08	47342127	47342846	0
DC30107	Chr.12	70.35	no sequence
NAU5037	Chr.12	70.61	Chr.26 or Chr.12	Chr.08	45574867	45575191	4e-169
DPL0400	Chr.12	73.46	Chr.26 or Chr.12	Chr.08	48342201	48342065	4e-49
DC30183	Chr.12	74.41	no sequence
NAU2170	Chr.12	75.61	Chr.26 or Chr.12	Chr.08	48972701	48972148	0
JESPR121	Chr.12	81.05	Chr.26 or Chr.12	Chr.08	50423550	50423279	5e-105
CIR081	Chr.12	83.33	Chr.26 or Chr.12	Chr.08	51028446	51028737	9e-132
CIR293	Chr.12	85.41	Chr.26 or Chr.12	Chr.08	51078897	51078730	2e-71
CM0162	Chr.12	87.11	Chr.26 or Chr.12	Chr.08	51234232	51234494	2e-112
DC20022	Chr.12	87.23	no hit
BNL3537	Chr.12	90.71	Chr.26 or Chr.12	Chr.08	52796737	52796481	8e-122
BNL0598	Chr.12	92.73	Chr.26 or Chr.12	Chr.08	52886287	52885992	1e-115
SHIN-0405	Chr.12	93.74	no sequence
CGR5404	Chr.12	95.97	Chr.26 or Chr.12	Chr.08	53515255	53515681	0
TMB0537	Chr.12	96.14	Chr.26 or Chr.12	Chr.08	53286494	53286966	0
NAU2251	Chr.12	97.3	Chr.26 or Chr.12	Chr.08	53965940	53966399	0
DPL1133	Chr.12	97.32	Chr.26 or Chr.12	Chr.08	53966205	53965666	0
CGR5072	Chr.12	97.42	Chr.26 or Chr.12	Chr.08	53965988	53966383	0
SHIN-0292	Chr.12	98.32	Chr.26 or Chr.12	Chr.08	53515255	53515681	0
DPL0503	Chr.12	106.41	Chr.26 or Chr.12	Chr.08	55556378	55555895	0
DPL0917	Chr.12	106.58	Chr.26 or Chr.12	Chr.08	55556379	55555895	0
NAU3519	Chr.12	112.47	Chr.26 or Chr.12	Chr.08	56817197	56816756	0
DPL0443	Chr.12	115.41	Chr.26 or Chr.12	Chr.08	56205301	56204847	0
DC40434	Chr.12	115.88	Chr.26 or Chr.12	Chr.08	56204726	56205283	0
DPL1226	Chr.13	10.15	Chr.18 or Chr.13	Chr.13	222882	222304	0
TMB1638	Chr.13	10.7	Chr.18 or Chr.13	Chr.13	222567	222130	0
CGR6812	Chr.13	12.99	Chr.18 or Chr.13	Chr.13	222791	222265	0
BNL0243	Chr.13	20.6	Chr.18 or Chr.13	Chr.13	1376605	1376410	1e-83
NBRI_e1944	Chr.13	23.81	Chr.18 or Chr.13	Chr.13	1524111	1524379	3e-118
MUSS463	Chr.13	30.3	Chr.23 or Chr.09	Chr.06	44833244	44832913	6e-157
DPL0894	Chr.13	37.97	Chr.18 or Chr.13	Chr.13	3797761	3797245	0
MUSB0059	Chr.13	46.26	no hit
BNL1421	Chr.13	47.46	Chr.18 or Chr.13	Chr.13	4929680	4929558	2e-45
BNL3558	Chr.13	48.14	Chr.18 or Chr.13	Chr.13	5173959	5174531	0
BNL1495	Chr.13	49.3	Chr.18 or Chr.13	Chr.13	4929680	4929516	5e-62
DPL0249	Chr.13	49.79	Chr.18 or Chr.13	Chr.13	4913323	4912859	0
DPL0763	Chr.13	53.46	Chr.15 or Chr.01	Chr.02	34526726	34527098	4e-81
TMB0635	Chr.13	53.87	Chr.18 or Chr.13	Chr.13	10940602	10940400	1e-75
MUSS010	Chr.13	57.72	Chr.18 or Chr.13	Chr.13	6409080	6409550	0
CIR096	Chr.13	57.82	Chr.18 or Chr.13	Chr.13	6668978	6668652	2e-156
BNL2652	Chr.13	58.06	Chr.18 or Chr.13	Chr.13	11380588	11380400	8e-90
MUCS535	Chr.13	58.59	Chr.18 or Chr.13	Chr.13	11714967	11714615	0
JESPR175	Chr.13	58.94	Chr.18 or Chr.13	Chr.13	15713737	15713532	1e-91
DPL1583	Chr.13	58.95	no hit
BNL3472	Chr.13	60.16	Chr.18 or Chr.13	Chr.13	26450807	26450482	9e-150
BNL1438	Chr.13	60.16	no hit
CGR6359	Chr.13	60.71	Chr.16 or Chr.07	Chr.01	50540639	50540143	0
CGR6732	Chr.13	60.71	Chr.16 or Chr.07	Chr.01	51730267	51730022	6e-103
TMB0403	Chr.13	61.26	Chr.18 or Chr.13	Chr.13	34143610	34143699	2e-13
BNL2449	Chr.13	61.59	Chr.23 or Chr.09	Chr.06	28165249	28165208	3e-10
CGR5579	Chr.13	62.25	no hit
DC20120	Chr.13	62.49	Chr.18 or Chr.13	Chr.13	29594822	29594513	4e-148
TMB1216	Chr.13	62.68	Chr.18 or Chr.13	Chr.13	28972991	28973340	2e-158
DC40094	Chr.13	64.06	Chr.18 or Chr.13	Chr.13	31796010	31795691	3e-136
CIR012	Chr.13	66.12	Chr.18 or Chr.13	Chr.13	36780070	36780345	2e-126
SHIN-0145	Chr.13	66.56	no hit
JESPR153	Chr.13	67.21	no hit
DPL0864	Chr.13	67.62	Chr.18 or Chr.13	Chr.13	38847771	38847113	0
BNL4029	Chr.13	68.02	Chr.18 or Chr.13	Chr.13	38847370	38847152	2e-102
DPL1539	Chr.13	69.97	Chr.18 or Chr.13	Chr.13	39722148	39721530	0
DPL0161	Chr.13	70.53	Chr.18 or Chr.13	Chr.13	40279854	40280579	0
COT153	Chr.13	70.86	scaffold_20	scaffold_20	28168	28139	5e-08
COT009	Chr.13	71.2	scaffold_27	scaffold_27	91935	91964	5e-08
DPL0308	Chr.13	71.81	Chr.18 or Chr.13	Chr.13	39721789	39722329	0
NAU3468	Chr.13	72.51	Chr.18 or Chr.13	Chr.13	48353198	48352472	0
COT025	Chr.13	73.15	scaffold_27	scaffold_27	91935	91964	5e-08
HAU2857	Chr.13	74.68	Chr.18 or Chr.13	Chr.13	48353128	48352671	0
TMB0820	Chr.13	74.97	Chr.18 or Chr.13	Chr.13	41274456	41275048	0
SHIN-0457	Chr.13	77.35	Chr.18 or Chr.13	Chr.13	44642743	44643190	0
JESPR204	Chr.13	82.4	Chr.18 or Chr.13	Chr.13	53549386	53549051	5e-107
GH501	Chr.13	82.8	Chr.18 or Chr.13	Chr.13	46796332	46796667	3e-157
BNL0569	Chr.13	83.21	Chr.18 or Chr.13	Chr.13	47353483	47353704	1e-102
SHIN-1163	Chr.13	84.64	Chr.18 or Chr.13	Chr.13	48388207	48387978	1e-100
TMB0312	Chr.13	84.7	Chr.18 or Chr.13	Chr.13	48388207	48387978	9e-102
BNL2667	Chr.13	93.09	Chr.18 or Chr.13	Chr.13	51158315	51158589	3e-124
SHIN-1462	Chr.13	94.42	Chr.18 or Chr.13	Chr.13	52278576	52278278	1e-108
CGR5554	Chr.13	94.88	Chr.18 or Chr.13	Chr.13	52278684	52278280	3e-165
BNL4061	Chr.13	94.88	Chr.18 or Chr.13	Chr.13	52284446	52284171	5e-109
SHIN-0162	Chr.13	95.0592	Chr.18 or Chr.13	Chr.13
DPL0398	Chr.13	99.75	Chr.23 or Chr.09	Chr.06	6461335	6461727	0
MUSB0685	Chr.13	104.69	Chr.18 or Chr.13	Chr.13	43362910	43363824	0
MUSB1135	Chr.13	122.93	Chr.18 or Chr.13	Chr.13	57314858	57315769	0
SHIN-0229	Chr.14	0	Chr.26 or Chr.12	Chr.08	9814541	9813623	0
NAU2265	Chr.14	1.4	Chr.17 or Chr.02	Chr.03	302127	302653	0
NAU0895	Chr.14	1.4	Chr.17 or Chr.02	Chr.03	302131	302545	4e-162
NAU2277	Chr.14	1.4	Chr.17 or Chr.02	Chr.03	302135	302276	6e-57
TMB0836	Chr.14	13.1	Chr.14 or Chr.03	Chr.05	63970510	63970936	1e-163
BNL3932	Chr.14	13.5	Chr.14 or Chr.03	Chr.05	63940545	63940141	0
TMB0135	Chr.14	14.5	Chr.14 or Chr.03	Chr.05	63296823	63296368	0
CIR292	Chr.14	14.8	Chr.14 or Chr.03	Chr.05	63296820	63296277	0
SHIN-1166	Chr.14	15.6377	Chr.14 or Chr.02	Chr.03	2929999	2929854	1e-22
SHIN-1581	Chr.14	16.06	Chr.14 or Chr.03	Chr.05	63117046	63117722	0
SHIN-0212	Chr.14	16.67	Chr.17 or Chr.02	Chr.03	1561597	1561442	2e-38
CIR228	Chr.14	22.42	Chr.14 or Chr.03	Chr.05	62636168	62635964	8e-82
SHIN-0547	Chr.14	23.08	Chr.14 or Chr.03	Chr.05	62636168	62635964	5e-81
NAU1070	Chr.14	25.58	Chr.14 or Chr.03	Chr.05	58987908	58987292	0
NAU3820	Chr.14	29.82	Chr.14 or Chr.03	Chr.05	61974674	61974235	0
BNL3259	Chr.14	30.66	Chr.14 or Chr.03	Chr.05	61607196	61607736	0
C2-0037	Chr.14	32.41	Chr.14 or Chr.03	Chr.05	60635841	60636161	2e-116
CGR5051	Chr.14	35.48	Chr.14 or Chr.03	Chr.05	60652887	60652709	1e-68
CER0037	Chr.14	35.48	no sequence
NAU2312	Chr.14	37.81	Chr.14 or Chr.03	Chr.05	59235947	59235774	2e-80
UCD289	Chr.14	44.37	no sequence
SHIN-0428	Chr.14	44.61	Chr.14 or Chr.03	Chr.05	58987191	58987839	0
HAU2337	Chr.14	44.91	Chr.14 or Chr.03	Chr.05	59247040	59246566	0
CGR5675	Chr.14	44.91	Chr.14 or Chr.03	Chr.05	59247045	59246634	5e-161
DPL0405	Chr.14	45	Chr.14 or Chr.03	Chr.05	58632781	58633123	8e-140
DPL0354	Chr.14	45.27	Chr.14 or Chr.03	Chr.05	58939029	58939674	0
CGR5557	Chr.14	45.86	Chr.14 or Chr.03	Chr.05	58939909	58939295	0
MUCS407	Chr.14	45.91	Chr.14 or Chr.03	Chr.05	58424182	58423923	8e-92
DPL0268	Chr.14	46.03	Chr.14 or Chr.03	Chr.05	58483120	58482687	0
UCD235	Chr.14	46.08	no sequence
DPL1178	Chr.14	46.11	Chr.14 or Chr.03	Chr.05	57948932	57949392	0
BNL4017	Chr.14	46.8	Chr.14 or Chr.03	Chr.05	57766214	57765851	4e-141
SHIN-0659	Chr.14	47.3	Chr.14 or Chr.03	Chr.05	57445465	57446208	0
CGR6621	Chr.14	47.59	Chr.14 or Chr.03	Chr.05	58424165	58423384	0
NAU2173	Chr.14	48.24	Chr.14 or Chr.03	Chr.05	57826323	57826010	2e-115
BNL3533	Chr.14	49.32	Chr.14 or Chr.03	Chr.05	56910267	56910740	0
BNL3034	Chr.14	51.39	Chr.14 or Chr.03	Chr.05	56263217	56263395	5e-78
NAU2272	Chr.14	52.01	Chr.14 or Chr.03	Chr.05	55367633	55367222	0
GH471	Chr.14	53.74	Chr.14 or Chr.03	Chr.05	51234869	51234565	2e-126
CGR5871	Chr.14	55.12	Chr.14 or Chr.03	Chr.05	53000893	53001395	0
BNL0244	Chr.14	55.63	Chr.14 or Chr.03	Chr.05	53001395	53000986	0
UCD540	Chr.14	55.99	Chr.14 or Chr.03	Chr.05	52935182	52934552	0
HAU1057	Chr.14	58.95	Chr.14 or Chr.03	Chr.05	19207465	19206470	0
JESPR006	Chr.14	59.6	Chr.14 or Chr.03	Chr.05	49854720	49854564	2e-42
BNL1607	Chr.14	61.58	Chr.14 or Chr.03	Chr.05	47211840	47211949	4e-47
TMB2938	Chr.14	62.57	Chr.14 or Chr.03	Chr.05	43978927	43979447	0
CGR5473	Chr.14	68.22	Chr.14 or Chr.03	Chr.05	19208013	19207754	1e-128
CGR5818	Chr.14	68.22	Chr.14 or Chr.03	Chr.05	23673484	23673389	7e-41
CGR5878	Chr.14	68.22	Chr.14 or Chr.03	Chr.05	26854864	26854226	0
NAU6416	Chr.14	68.25	Chr.14 or Chr.03	Chr.05	47380504	47381205	0
BNL3033	Chr.14	68.99	Chr.14 or Chr.03	Chr.05	19208491	19207994	0
DC40286	Chr.14	69.1	scaffold_27	scaffold_27	91931	91964	2e-08
BNL0519	Chr.14	69.26	Chr.14 or Chr.03	Chr.05	19208079	19207783	2e-136
SHIN-0897	Chr.14	69.35	Chr.14 or Chr.03	Chr.05	19208165	19207752	0
BNL3267	Chr.14	69.45	Chr.14 or Chr.03	Chr.05	26854396	26854958	0
CGR5413	Chr.14	72.16	Chr.14 or Chr.03	Chr.05	10273449	10273982	0
CGR6383	Chr.14	76.79	no hit
BNL3502	Chr.14	78.72	Chr.14 or Chr.03	Chr.05	17392224	17392617	0
CM0167	Chr.14	80.06	Chr.14 or Chr.03	Chr.05	6570120	6570387	2e-129
JESPR293	Chr.14	80.06	Chr.14 or Chr.03	Chr.05	6570120	6570387	2e-129
SHIN-0076	Chr.14	82.68	Chr.14 or Chr.03	Chr.05	6361184	6361848	0
DPL1763	Chr.14	86.09	Chr.14 or Chr.03	Chr.05	6519784	6520088	8e-93
TMB1268	Chr.14	91.62	Chr.17 or Chr.02	Chr.03	1798199	1797688	0
DPL0017	Chr.14	93.83	Chr.17 or Chr.02	Chr.03	1728441	1728144	3e-154
BNL3661	Chr.14	96.62	Chr.14 or Chr.03	Chr.05	3196184	3196648	0
BNL1897	Chr.14	96.74	Chr.14 or Chr.03	Chr.05	5569992	5570146	6e-38
CIR030	Chr.14	99.29	Chr.17 or Chr.02	Chr.03	10146362	10146389	4e-06
SHIN-1475	Chr.14	114.75	Chr.14 or Chr.03	Chr.05	3929773	3930220	0
C2-0118	Chr.14	115.25	Chr.14 or Chr.03	Chr.05	3968308	3968886	0
STV030	Chr.14	115.58	Chr.14 or Chr.03	Chr.05	3929976	3930220	7e-120
TMB1931	Chr.14	118	Chr.14 or Chr.03	Chr.05	2883559	2883317	9e-105
DPL0689	Chr.14	121.62	Chr.14 or Chr.03	Chr.05	1639423	1638972	0
BNL3545	Chr.14	122.69	Chr.14 or Chr.03	Chr.05	978947	979323	6e-166
TMB1738	Chr.14	122.69	Chr.14 or Chr.03	Chr.05	978947	979369	0
CIR246	Chr.14	123.04	Chr.14 or Chr.03	Chr.05	956814	956339	0
HAU0008	Chr.14	124.64	Chr.14 or Chr.03	Chr.05	1346866	1346418	0
SHIN-1145	Chr.14	125.12	Chr.14 or Chr.03	Chr.05	1245637	1245961	2e-153
BNL3644	Chr.14	126.33	Chr.14 or Chr.03	Chr.05	1275262	1274913	1e-145
JESPR156	Chr.14	127.93	Chr.14 or Chr.03	Chr.05	1639306	1639984	0
SHIN-1635	Chr.14	128.64	no sequence
DPL0545	Chr.14	129.94	Chr.14 or Chr.03	Chr.05	112063	112582	0
SHIN-0759	Chr.14	130.23	Chr.17 or Chr.02	Chr.03	687052	687779	0
NAU2437	Chr.15	22.53	Chr.15 or Chr.01	Chr.02	62598289	62598770	0
SHIN-1561	Chr.15	25.76	Chr.15 or Chr.01	Chr.02	62405339	62405011	3e-114
CIR009	Chr.15	26.33	Chr.15 or Chr.01	Chr.02	62444432	62444653	1e-78
NAU3901	Chr.15	28.23	Chr.15 or Chr.01	Chr.02	62598467	62598770	2e-159
CGR5170	Chr.15	29.37	Chr.15 or Chr.01	Chr.02	62598295	62598770	0
SHIN-1439	Chr.15	30.08	Chr.15 or Chr.01	Chr.02	61883246	61882584	0
MUSS572	Chr.15	31.09	Chr.15 or Chr.01	Chr.02	61725237	61725762	0
DPL1470	Chr.15	41.73	Chr.15 or Chr.01	Chr.02	60804061	60803223	0
CGR5282	Chr.15	42.08	Chr.15 or Chr.01	Chr.02	60892931	60893273	1e-153
NAU2343	Chr.15	44.2	Chr.15 or Chr.01	Chr.02	60699332	60699225	5e-45
SHIN-1375	Chr.15	44.45	Chr.15 or Chr.01	Chr.02	60699332	60699225	6e-44
BNL1693	Chr.15	44.59	Chr.15 or Chr.01	Chr.02	59691820	59691580	2e-91
JESPR152	Chr.15	45.73	Chr.15 or Chr.01	Chr.02	60661689	60661458	3e-66
DPL0402	Chr.15	46.6	Chr.15 or Chr.01	Chr.02	60397279	60397030	6e-114
SHIN-1522	Chr.15	47.18	Chr.15 or Chr.01	Chr.02	60266191	60266981	0
CM0076	Chr.15	50.79	Chr.15 or Chr.01	Chr.02	59691571	59691415	2e-66
CGR6856	Chr.15	52.53	Chr.15 or Chr.01	Chr.02	59691076	59691713	0
SHIN-1397	Chr.15	57.18	Chr.15 or Chr.01	Chr.02	60866521	60866133	0
BNL1454	Chr.15	63.06	Chr.15 or Chr.01	Chr.02	57425363	57425737	2e-152
CGR5056	Chr.15	63.06	Chr.15 or Chr.01	Chr.02	58311464	58311729	3e-125
CGR6444	Chr.15	63.79	Chr.15 or Chr.01	Chr.02	57309679	57309122	0
DPL1514	Chr.15	64.98	Chr.15 or Chr.01	Chr.02	57829662	57829121	0
DPL0318	Chr.15	65.66	Chr.15 or Chr.01	Chr.02	57829658	57829129	0
DPL0542	Chr.15	66.43	Chr.15 or Chr.01	Chr.02	57016479	57017102	0
DPL0182	Chr.15	67.3	Chr.15 or Chr.01	Chr.02	56981077	56980518	0
TMB1664	Chr.15	68.64	Chr.15 or Chr.01	Chr.02	56715777	56715970	9e-75
CIR307	Chr.15	69.9	Chr.15 or Chr.01	Chr.02	55892183	55891961	3e-113
CIR334	Chr.15	69.94	Chr.15 or Chr.01	Chr.02	55892307	55891956	2e-146
COT059	Chr.15	69.96	Chr.15 or Chr.01	Chr.02	55892449	55892059	0
SHIN-1030	Chr.15	69.99	Chr.15 or Chr.01	Chr.02	55835234	55835698	0
NAU3736	Chr.15	70.19	Chr.15 or Chr.01	Chr.02	55835234	55835698	0
CGR6889	Chr.15	70.21	Chr.15 or Chr.01	Chr.02	55892456	55892059	0
TMB1660	Chr.15	70.21	Chr.15 or Chr.01	Chr.02	56134196	56133907	1e-141
TMB0323	Chr.15	70.58	Chr.15 or Chr.01	Chr.02	56025630	56025279	3e-167
TMB0201	Chr.15	72.12	Chr.15 or Chr.01	Chr.02	55399896	55399493	0
DC40175	Chr.15	72.22	Chr.15 or Chr.01	Chr.02	55399716	55400000	8e-113
SHIN-0928	Chr.15	72.34	Chr.15 or Chr.01	Chr.02	55462914	55463585	0
DPL0110	Chr.15	73.76	Chr.15 or Chr.01	Chr.02	47251916	47251146	0
DPL0187	Chr.15	73.86	Chr.15 or Chr.01	Chr.02	48455598	48456075	0
MUSB1079	Chr.15	74.24	Chr.15 or Chr.01	Chr.02	41492627	41492405	1e-83
DPL1212	Chr.15	75.04	Chr.15 or Chr.01	Chr.02	27058884	27059146	3e-117
CGR6807	Chr.15	75.78	Chr.15 or Chr.01	Chr.02	50015175	50015699	0
BNL4082	Chr.15	76.07	Chr.15 or Chr.01	Chr.02	42094865	42094327	0
DPL1515	Chr.15	76.16	Chr.15 or Chr.01	Chr.02	50015284	50015834	0
DPL0003	Chr.15	76.3	Chr.15 or Chr.01	Chr.02	50293455	50293709	1e-130
DPL0322	Chr.15	76.31	Chr.15 or Chr.01	Chr.02	50015290	50015834	0
DC30109	Chr.15	76.37	no sequence
TMB0301	Chr.15	76.8	Chr.15 or Chr.01	Chr.02	48286649	48286362	1e-111
SHIN-1319	Chr.15	76.89	Chr.15 or Chr.01	Chr.02	41350061	41350444	9e-168
DPL0300	Chr.15	77.05	Chr.15 or Chr.01	Chr.02	46588374	46588753	1e-178
DPL1426	Chr.15	77.09	Chr.15 or Chr.01	Chr.02	46588373	46588772	0
DPL1531	Chr.15	77.18	Chr.15 or Chr.01	Chr.02	46938346	46938126	2e-95
MUSS440	Chr.15	77.22	Chr.15 or Chr.01	Chr.02	46376057	46376437	0
BNL1666	Chr.15	77.38	Chr.15 or Chr.01	Chr.02	47180017	47179746	5e-107
MUSB1267	Chr.15	77.54	Chr.15 or Chr.01	Chr.02	44400500	44399746	0
DPL0615	Chr.15	78.59	Chr.15 or Chr.01	Chr.02	39006182	39005361	0
BNL2646	Chr.15	78.83	Chr.15 or Chr.01	Chr.02	43358683	43358971	2e-139
MUSB0818	Chr.15	79.48	Chr.15 or Chr.01	Chr.02	18021188	18020724	4e-93
STV129	Chr.15	79.62	Chr.15 or Chr.01	Chr.02	41492441	41492898	0
CGR6112	Chr.15	80.2	Chr.15 or Chr.01	Chr.02	27696706	27697026	8e-151
MUCS084	Chr.15	80.32	Chr.15 or Chr.01	Chr.02	23364878	23365222	1e-147
MUSS422	Chr.15	80.32	Chr.15 or Chr.01	Chr.02	23364878	23365222	1e-147
DC40281	Chr.15	80.3718	Chr.15 or Chr.01	Chr.02	32252890	32253391	0
SHIN-1165	Chr.15	80.39	Chr.15 or Chr.01	Chr.02	31587050	31586595	0
TMB0375	Chr.15	80.7	Chr.15 or Chr.01	Chr.02	31587050	31586595	0
BNL3902	Chr.15	80.74	Chr.15 or Chr.01	Chr.02	27696647	27697104	0
COT079	Chr.15	80.82	Chr.15 or Chr.01	Chr.02	27697017	27696706	4e-150
NAU2165	Chr.15	80.82	Chr.15 or Chr.01	Chr.02	30768368	30767824	0
SHIN-0215	Chr.15	81.09	no sequence
CIR234	Chr.15	81.12	Chr.24 or Chr.08	Chr.04	9353854	9354176	2e-163
DPL0467	Chr.15	81.24	no hit
DPL1427	Chr.15	81.37	Chr.23 or Chr.09	Chr.06	16387347	16386908	1e-117
DOW039	Chr.15	81.47	no sequence
DPL0029	Chr.15	81.68	Chr.15 or Chr.01	Chr.02	18305335	18306088	0
DPL1866	Chr.15	81.81	Chr.15 or Chr.01	Chr.02	19956441	19957093	0
SHIN-0822	Chr.15	82.11	Chr.15 or Chr.01	Chr.02	41492430	41492923	0
DPL0052	Chr.15	85.85	Chr.15 or Chr.01	Chr.02	16839613	16839009	0
DOW081	Chr.15	86.67	no sequence
C2-0135	Chr.15	87.16	Chr.15 or Chr.01	Chr.02	19741172	19740738	2e-166
BNL3090	Chr.15	87.5	Chr.15 or Chr.01	Chr.02	13608903	13608493	1e-144
BNL0786	Chr.15	99.99	Chr.15 or Chr.01	Chr.02	11181156	11181403	2e-111
TMB0283	Chr.15	100.31	Chr.15 or Chr.01	Chr.02	11188638	11189069	0
BNL0830	Chr.15	101.5	Chr.15 or Chr.01	Chr.02	11985657	11985892	3e-113
TMB0119	Chr.15	104.13	Chr.15 or Chr.01	Chr.02	10175429	10175807	3e-177
BNL1667	Chr.15	106.11	Chr.15 or Chr.01	Chr.02	9774641	9774291	1e-128
CM0035	Chr.15	106.11	Chr.15 or Chr.01	Chr.02	9774677	9774291	3e-141
CGR5826	Chr.15	107.26	Chr.22 or Chr.04	Chr.12	23054090	23053645	2e-130
SHIN-1098	Chr.15	108.49	Chr.15 or Chr.01	Chr.02	8676778	8676119	0
SHIN-0551	Chr.15	120.96	Chr.15 or Chr.01	Chr.02	3447551	3448077	0
HAU1001	Chr.15	124.26	Chr.15 or Chr.01	Chr.02	7427461	7426713	0
CIR105	Chr.15	128.21	Chr.15 or Chr.01	Chr.02	2037037	2037216	2e-83
NAU2083	Chr.15	129.51	Chr.15 or Chr.01	Chr.02	2312121	2312560	0
BNL2664	Chr.15	130.29	Chr.15 or Chr.01	Chr.02	3880810	3880412	5e-109
HAU2489	Chr.15	131.71	Chr.15 or Chr.01	Chr.02	2037266	2036914	2e-173
DPL0090	Chr.15	143.61	Chr.15 or Chr.01	Chr.02	393642	393040	0
CGR5106	Chr.15	150.29	Chr.15 or Chr.01	Chr.02	43364	43817	0
HAU1399	Chr.16	17.6	Chr.16 or Chr.07	Chr.01	47146509	47146065	4e-171
BNL3065	Chr.16	20.89	Chr.16 or Chr.07	Chr.01	48325097	48325403	2e-154
DC20036	Chr.16	27.59	Chr.16 or Chr.07	Chr.01	55306825	55307146	1e-99
DC40054	Chr.16	33.17	Chr.16 or Chr.07	Chr.01	52601061	52601614	0
COT104	Chr.16	33.94	Chr.16 or Chr.07	Chr.01	48137977	48137472	0
DPL1244	Chr.16	34.34	Chr.16 or Chr.07	Chr.01	47330019	47329528	0
NAU3911	Chr.16	34.35	Chr.16 or Chr.07	Chr.01	47146178	47146509	2e-143
BNL1604	Chr.16	35.59	Chr.16 or Chr.07	Chr.01	44836236	44836537	1e-143
MUSB0632	Chr.16	42.23	Chr.16 or Chr.07	Chr.01	36158056	36157233	0
DPL0168	Chr.16	43.16	Chr.16 or Chr.07	Chr.01	41619994	41619605	5e-175
DPL0897	Chr.16	43.74	Chr.16 or Chr.07	Chr.01	38246804	38246007	0
DPL1084	Chr.16	44.37	Chr.16 or Chr.07	Chr.01	36048230	36048670	0
SHIN-0815	Chr.16	44.44	Chr.16 or Chr.07	Chr.01	35877474	35877824	4e-156
DPL1122	Chr.16	45.23	Chr.16 or Chr.07	Chr.01	26741387	26741888	2e-152
CGR6547	Chr.16	45.64	Chr.16 or Chr.07	Chr.01	52506188	52506525	3e-144
DPL0061	Chr.16	46.28	scaffold_14	scaffold_14	143733	144171	0
BNL1026	Chr.16	46.99	no hit
CGR5573	Chr.16	47.21	Chr.16 or Chr.07	Chr.01	44021185	44021418	2e-107
CM0066	Chr.16	48.26	Chr.16 or Chr.07	Chr.01	30221503	30221290	3e-98
BNL1395	Chr.16	49.41	Chr.16 or Chr.07	Chr.01	29668797	29669191	0
SHIN-0325	Chr.16	51.2	Chr.16 or Chr.07	Chr.01	27815141	27815576	0
DPL1482	Chr.16	51.26	Chr.16 or Chr.07	Chr.01	27815506	27815148	1e-178
DPL0223	Chr.16	51.29	Chr.16 or Chr.07	Chr.01	27815156	27815620	0
BNL1694	Chr.16	52.43	Chr.16 or Chr.07	Chr.01	27263211	27263431	1e-102
DPL1113	Chr.16	53.39	Chr.16 or Chr.07	Chr.01	26023360	26022714	0
NAU3196	Chr.16	59.83	Chr.16 or Chr.07	Chr.01	19896703	19897382	0
BNL3319	Chr.16	59.96	Chr.16 or Chr.07	Chr.01	19894880	19895426	0
DPL1951	Chr.16	60.58	Chr.16 or Chr.07	Chr.01	19559065	19559591	0
BNL1122	Chr.16	61.39	Chr.16 or Chr.07	Chr.01	29669201	29668797	0
DPL0013	Chr.16	61.39	Chr.16 or Chr.07	Chr.01	29669254	29668461	0
DPL1474	Chr.16	62.71	Chr.16 or Chr.07	Chr.01	19045661	19046457	0
COT077	Chr.16	62.93	Chr.16 or Chr.07	Chr.01	19109904	19109454	0
COT030	Chr.16	63	Chr.16 or Chr.07	Chr.01	19109904	19109454	0
DPL1856	Chr.16	63.06	Chr.16 or Chr.07	Chr.01	19118584	19119181	0
TMB1820	Chr.16	63.12	Chr.16 or Chr.07	Chr.01	19110002	19109355	0
TMB1271	Chr.16	64.1	Chr.16 or Chr.07	Chr.01	19379421	19379729	6e-154
DC30084	Chr.16	70.27	no sequence
BNL2986	Chr.16	70.38	Chr.16 or Chr.07	Chr.01	15951972	15952370	0
DPL1261	Chr.16	72.26	Chr.16 or Chr.07	Chr.01	15295534	15295212	4e-148
BNL0580	Chr.16	72.36	Chr.16 or Chr.07	Chr.01	15030306	15030678	2e-171
DOW077	Chr.16	73.35	Chr.16 or Chr.07	Chr.01	15295908	15295654	2e-129
TMB1409	Chr.16	75.1	Chr.16 or Chr.07	Chr.01	13758253	13758718	0
DPL0640	Chr.16	75.1	Chr.16 or Chr.07	Chr.01	13758265	13758694	3e-166
CIR100	Chr.16	77.42	Chr.16 or Chr.07	Chr.01	12757352	12757147	3e-97
BNL3008	Chr.16	79.66	Chr.16 or Chr.07	Chr.01	12327469	12327805	3e-144
CGR6015	Chr.16	82.48	Chr.16 or Chr.07	Chr.01	11148434	11148904	0
DPL1083	Chr.16	82.49	Chr.16 or Chr.07	Chr.01	11871399	11872014	0
NAU2002	Chr.16	83.19	Chr.16 or Chr.07	Chr.01	11226672	11226873	3e-57
DPL1279	Chr.16	84.64	Chr.16 or Chr.07	Chr.01	10537224	10536599	0
DPL0511	Chr.16	85.13	Chr.16 or Chr.07	Chr.01	9768339	9768963	0
C2-0011B	Chr.16	85.54	Chr.16 or Chr.07	Chr.01	9637835	9638097	1e-104
DC40065	Chr.16	85.61	Chr.16 or Chr.07	Chr.01	9637836	9638097	4e-101
DC20124	Chr.16	86.65	Chr.16 or Chr.07	Chr.01	8829686	8829253	1e-159
CGR5828	Chr.16	86.76	Chr.16 or Chr.07	Chr.01	8489686	8490118	0
JESPR222	Chr.16	87.23	Chr.16 or Chr.07	Chr.01	8463285	8462994	8e-96
BNL2634	Chr.16	87.52	Chr.16 or Chr.07	Chr.01	8462994	8463213	4e-80
CGR5656	Chr.16	87.98	Chr.16 or Chr.07	Chr.01	8462719	8463080	1e-168
BNL1531	Chr.16	90.12	Chr.16 or Chr.07	Chr.01	7093284	7093643	9e-180
DPL0188	Chr.16	90.4	Chr.16 or Chr.07	Chr.01	7093606	7093085	0
BNL3793	Chr.16	90.78	Chr.16 or Chr.07	Chr.01	6876815	6876264	0
NAU2820	Chr.16	91.68	Chr.16 or Chr.07	Chr.01	6298074	6298347	1e-142
NAU5120	Chr.16	91.68	Chr.16 or Chr.07	Chr.01	6298074	6298347	5e-141
NAU2862	Chr.16	91.68	Chr.16 or Chr.07	Chr.01	6790341	6791209	0
CGR5337	Chr.16	93.03	Chr.16 or Chr.07	Chr.01	6296589	6296902	8e-149
SHIN-0760	Chr.16	93.26	Chr.16 or Chr.07	Chr.01	6790341	6791209	0
DC30025	Chr.16	94.72	no sequence
MUSB0812	Chr.16	95.22	Chr.16 or Chr.07	Chr.01	13276625	13276192	4e-135
GH056	Chr.16	96.39	Chr.16 or Chr.07	Chr.01	7695743	7696204	0
SHIN-0376	Chr.16	98.11	Chr.16 or Chr.07	Chr.01	4788066	4788664	0
SHIN-1405	Chr.16	100.44	Chr.16 or Chr.07	Chr.01	4355886	4356576	0
JESPR292	Chr.16	100.84	Chr.16 or Chr.07	Chr.01	4197798	4197451	7e-136
SHIN-0818	Chr.16	104.09	Chr.16 or Chr.07	Chr.01	3603104	3603612	0
MGHES-076	Chr.16	114.64	Chr.16 or Chr.07	Chr.01	1968652	1968850	1e-75
HAU3081	Chr.16	119.44	Chr.16 or Chr.07	Chr.01	1411198	1411687	0
MUSS095	Chr.16	119.44	Chr.16 or Chr.07	Chr.01	1411687	1410721	0
NAU2859	Chr.17	20.8	Chr.17 or Chr.02	Chr.03	686792	686966	5e-79
CIR261	Chr.17	33.4	Chr.17 or Chr.02	Chr.03	1187407	1187774	6e-180
JESPR304	Chr.17	36.32	Chr.17 or Chr.02	Chr.03	1561597	1561442	2e-39
HAU0880	Chr.17	43.06	Chr.17 or Chr.02	Chr.03	3276173	3275492	0
NAU5386	Chr.17	49.47	Chr.17 or Chr.02	Chr.03	3891805	3892188	7e-179
NAU6129	Chr.17	54.34	Chr.17 or Chr.02	Chr.03	30575574	30575122	0
CGR6643	Chr.17	59.77	Chr.17 or Chr.02	Chr.03	4161977	4162668	0
SHIN-1511	Chr.17	61.05	Chr.17 or Chr.02	Chr.03	30507680	30506953	0
DC20052	Chr.17	62.21	Chr.17 or Chr.02	Chr.03	5362527	5362901	2e-163
COT064	Chr.17	62.39	Chr.17 or Chr.02	Chr.03	5362535	5362902	4e-162
MUSS114	Chr.17	63.2	no sequence
SHIN-1420	Chr.17	65.71	Chr.17 or Chr.02	Chr.03	6483891	6483406	0
NAU3700	Chr.17	66.51	Chr.17 or Chr.02	Chr.03	18241959	18241138	0
MUSS073	Chr.17	67.54	Chr.17 or Chr.02	Chr.03	8862996	8863373	4e-147
DPL0058	Chr.17	67.63	Chr.17 or Chr.02	Chr.03	8154639	8153971	0
TMB0471	Chr.17	68.6	Chr.17 or Chr.02	Chr.03	25194827	25194428	7e-164
SHIN-0129	Chr.17	69.24	Chr.17 or Chr.02	Chr.03	18634900	18635125	1e-82
DPL0041	Chr.17	69.86	Chr.17 or Chr.02	Chr.03	28083164	28083826	0
CGR5016	Chr.17	69.9	Chr.17 or Chr.02	Chr.03	18241828	18241462	0
DPL0200	Chr.17	70.03	Chr.17 or Chr.02	Chr.03	25195019	25194487	0
JESPR101	Chr.17	70.52	Chr.17 or Chr.02	Chr.03	18634900	18635125	2e-83
BNL3590	Chr.17	70.7	Chr.17 or Chr.02	Chr.03	18635039	18634806	3e-117
TMB2939	Chr.17	70.79	Chr.14 or Chr.02	Chr.03	19283689	19283235	0
BNL4003	Chr.17	71.11	Chr.17 or Chr.02	Chr.03	17714042	17713738	1e-105
BNL4073	Chr.17	73.21	Chr.17 or Chr.02	Chr.03	34512188	34512575	1e-171
BNL3371	Chr.17	75.62	Chr.17 or Chr.02	Chr.03	36732141	36732546	0
CGR6185	Chr.17	75.9	Chr.17 or Chr.02	Chr.03	7205676	7206269	0
NAU3639	Chr.17	76.82	Chr.17 or Chr.02	Chr.03	16506976	16507321	4e-173
UCD277	Chr.17	77.05	no sequence
UCD195	Chr.17	77.32	no sequence
DPL0095	Chr.17	77.49	Chr.17 or Chr.02	Chr.03	38615157	38614496	0
SHIN-0383	Chr.17	77.76	Chr.17 or Chr.02	Chr.03	38751340	38750700	0
DPL0185	Chr.17	79.03	Chr.17 or Chr.02	Chr.03	36199008	36199165	1e-64
DPL0045	Chr.17	92.05	Chr.17 or Chr.02	Chr.03	41095689	41095104	0
BNL1606	Chr.17	92.14	Chr.17 or Chr.02	Chr.03	41095290	41094940	0
DC30027	Chr.17	93.9969	no sequence
BNL3408	Chr.17	96.19	Chr.17 or Chr.02	Chr.03	42143440	42143650	5e-98
CIR347	Chr.17	96.55	Chr.17 or Chr.02	Chr.03	42298424	42298680	6e-108
SHIN-1343	Chr.17	101.89	Chr.17 or Chr.02	Chr.03	43182864	43183516	0
TMB0874	Chr.17	102.25	Chr.14 or Chr.02	Chr.03	43215238	43214655	0
BNL2496	Chr.17	103.35	Chr.17 or Chr.02	Chr.03	43221724	43221309	2e-165
TMB1540	Chr.17	110.45	Chr.17 or Chr.02	Chr.03	44816563	44816375	3e-68
NAU2836	Chr.17	113.82	Chr.17 or Chr.02	Chr.03	45112210	45111778	0
CGR5885	Chr.17	132.1	Chr.17 or Chr.02	Chr.03	45676345	45676186	1e-66
TMB2762	Chr.18	6.86	Chr.18 or Chr.13	Chr.13	1143150	1142604	0
BNL0243	Chr.18	12.97	Chr.18 or Chr.13	Chr.13	1376605	1376410	1e-83
DPL0640	Chr.18	17.04	Chr.18 or Chr.13	Chr.13	40589194	40588716	7e-158
BNL0193	Chr.18	25.87	Chr.18 or Chr.13	Chr.13	2517246	2517540	8e-150
CGR5390	Chr.18	27.48	Chr.18 or Chr.13	Chr.13	3797822	3797603	2e-95
DPL0894	Chr.18	35.03	Chr.18 or Chr.13	Chr.13	3797761	3797245	0
DPL0249	Chr.18	40.02	Chr.18 or Chr.13	Chr.13	4913323	4912859	0
BNL3558	Chr.18	40.83	Chr.18 or Chr.13	Chr.13	5173959	5174531	0
DOW086	Chr.18	43.45	no sequence
BNL2652	Chr.18	46.96	Chr.18 or Chr.13	Chr.13	11380588	11380400	8e-90
BNL1721	Chr.18	53.1	Chr.18 or Chr.13	Chr.13	30666694	30666468	1e-76
SHIN-0145	Chr.18	56.06	no hit
JESPR153	Chr.18	56.23	no hit
TMB1809	Chr.18	56.43	Chr.18 or Chr.13	Chr.13	36780070	36780220	7e-64
CIR012	Chr.18	56.61	Chr.18 or Chr.13	Chr.13	36780070	36780345	2e-126
BNL4029	Chr.18	57.03	Chr.18 or Chr.13	Chr.13	38847370	38847152	2e-102
DPL0864	Chr.18	57.08	Chr.18 or Chr.13	Chr.13	38847771	38847113	0
DPL0308	Chr.18	57.22	Chr.18 or Chr.13	Chr.13	39721789	39722329	0
DPL1539	Chr.18	57.37	Chr.18 or Chr.13	Chr.13	39722148	39721530	0
DPL0161	Chr.18	57.55	Chr.18 or Chr.13	Chr.13	40279854	40280579	0
TMB1208	Chr.18	60.39	Chr.18 or Chr.13	Chr.13	41281815	41281201	0
TMB1231	Chr.18	60.83	Chr.18 or Chr.13	Chr.13	41355169	41354909	5e-126
NAU2443	Chr.18	62.02	Chr.18 or Chr.13	Chr.13	43361743	43361984	2e-123
MUSB0685	Chr.18	64.55	Chr.18 or Chr.13	Chr.13	43362910	43363824	0
DPL0807	Chr.18	65.99	Chr.18 or Chr.13	Chr.13	45308955	45309802	0
DPL1804	Chr.18	67.76	Chr.18 or Chr.13	Chr.13	46815072	46815564	4e-180
DOW006	Chr.18	68.84	no sequence
BNL0569	Chr.18	70.4	Chr.18 or Chr.13	Chr.13	47353483	47353704	1e-102
TMB0834	Chr.18	72.36	Chr.18 or Chr.13	Chr.13	17204933	17204854	2e-09
DOW067	Chr.18	73.25	no sequence
CGR5446	Chr.18	73.67	Chr.18 or Chr.13	Chr.13	49526454	49527138	0
HAU2857	Chr.18	75.03	Chr.18 or Chr.13	Chr.13	48353128	48352671	0
CIR099	Chr.18	76.69	Chr.18 or Chr.13	Chr.13	48804364	48804542	1e-80
SHIN-0497	Chr.18	76.69	Chr.18 or Chr.13	Chr.13	48804364	48804542	2e-79
BNL2667	Chr.18	77.91	Chr.18 or Chr.13	Chr.13	51158315	51158589	3e-124
GH501	Chr.18	80.98	Chr.18 or Chr.13	Chr.13	46796332	46796667	3e-157
SHIN-0162	Chr.18	85.3867	Chr.18 or Chr.13	Chr.13
C2-0104	Chr.18	86.76	Chr.18 or Chr.13	Chr.13	47872095	47872461	3e-100
JESPR178	Chr.18	91.56	Chr.18 or Chr.13	Chr.13	53548982	53549386	2e-142
JESPR204	Chr.18	92.99	Chr.18 or Chr.13	Chr.13	53549386	53549051	5e-107
SHIN-1289	Chr.18	97.51	Chr.18 or Chr.13	Chr.13	55097365	55096910	0
DPL0910	Chr.18	100.14	Chr.18 or Chr.13	Chr.13	56308322	56307768	0
NAU2980	Chr.18	104.63	Chr.18 or Chr.13	Chr.13	57544461	57543963	0
MUSB1135	Chr.18	105.8	Chr.18 or Chr.13	Chr.13	57314858	57315769	0
DPL0547	Chr.18	108.23	Chr.18 or Chr.13	Chr.13	57307177	57306576	0
DPL0922	Chr.18	108.81	Chr.18 or Chr.13	Chr.13	57307177	57306576	0
CIR216	Chr.18	110.03	Chr.18 or Chr.13	Chr.13	57074919	57074624	2e-125
SHIN-0541	Chr.18	110.03	Chr.18 or Chr.13	Chr.13	57074919	57074624	3e-124
TMB2295	Chr.18	111.84	Chr.18 or Chr.13	Chr.13	55097365	55096910	0
DC30153	Chr.18	114	no sequence
DC20004	Chr.19	24.54	Chr.19 or Chr.05	Chr.09	69965392	69965821	0
SHIN-0598	Chr.19	26.88	Chr.15 or Chr.01	Chr.02	62749324	62749147	3e-68
DPL1938	Chr.19	27.25	Chr.19 or Chr.05	Chr.09	70173953	70174674	0
SHIN-0827	Chr.19	27.43	Chr.19 or Chr.05	Chr.09	70170721	70171439	0
TMB1600	Chr.19	28.65	Chr.19 or Chr.05	Chr.09	70075612	70075240	2e-152
TMB1437	Chr.19	28.85	Chr.19 or Chr.05	Chr.09	70090570	70091136	0
CGR5022	Chr.19	31.54	Chr.19 or Chr.05	Chr.09	70054430	70054763	1e-161
BNL0632	Chr.19	33.55	Chr.19 or Chr.05	Chr.09	69177781	69177385	0
DPL0893	Chr.19	38.15	Chr.19 or Chr.05	Chr.09	67399513	67398873	0
MUSS138	Chr.19	47.55	Chr.19 or Chr.05	Chr.09	52712634	52712965	1e-146
NAU1102	Chr.19	47.55	Chr.19 or Chr.05	Chr.09	52712634	52712965	9e-147
TMB1295	Chr.19	49.35	Chr.19 or Chr.05	Chr.09	52261055	52260648	7e-176
CM0003	Chr.19	50.55	Chr.19 or Chr.05	Chr.09	52211155	52211358	2e-93
CM0042	Chr.19	50.55	Chr.19 or Chr.05	Chr.09	52211156	52211358	9e-93
JESPR218	Chr.19	50.55	Chr.19 or Chr.05	Chr.09	52211156	52211358	9e-93
JESPR236	Chr.19	51.05	Chr.19 or Chr.05	Chr.09	52211358	52211243	8e-52
BNL3347	Chr.19	51.05	Chr.19 or Chr.05	Chr.09	52211360	52210966	0
CM0051	Chr.19	51.17	no hit
BNL1671	Chr.19	62.48	Chr.19 or Chr.05	Chr.09	48748762	48748863	9e-32
CGR6466	Chr.19	62.48	Chr.19 or Chr.05	Chr.09	49125980	49126566	0
CGR5900	Chr.19	63.18	Chr.19 or Chr.05	Chr.09	45079969	45080273	5e-96
BNL4069	Chr.19	63.41	Chr.19 or Chr.05	Chr.09	34280228	34279842	0
DPL0163	Chr.19	64.81	Chr.19 or Chr.05	Chr.09	40807242	40807937	0
HAU0006	Chr.19	65.56	Chr.19 or Chr.05	Chr.09	33836383	33835949	0
DPL0908	Chr.19	66.54	Chr.19 or Chr.05	Chr.09	32164275	32163644	0
DC40242	Chr.19	67.27	Chr.19 or Chr.05	Chr.09	36268605	36268130	5e-168
COT010	Chr.19	67.29	Chr.19 or Chr.05	Chr.09	34721575	34721919	1e-178
DPL0137	Chr.19	68.04	Chr.19 or Chr.05	Chr.09	47561982	47562596	0
C2-0135	Chr.19	77.18	Chr.19 or Chr.05	Chr.09	27891618	27892065	2e-174
BNL3348	Chr.19	78.57	Chr.19 or Chr.05	Chr.09	27389458	27390024	0
DPL1651	Chr.19	79.18	Chr.19 or Chr.05	Chr.09	27370001	27369508	0
NAU2274	Chr.19	82.87	Chr.19 or Chr.05	Chr.09	25789370	25789007	1e-147
NAU3096	Chr.19	83.13	Chr.19 or Chr.05	Chr.09	25788839	25789359	0
CM0070	Chr.19	84.17	Chr.19 or Chr.05	Chr.09	26520241	26520609	2e-160
SHIN-1116	Chr.19	89.9	Chr.19 or Chr.05	Chr.09	24957079	24957773	0
SHIN-0118	Chr.19	90.62	Chr.19 or Chr.05	Chr.09	24637565	24637406	4e-56
DPL0174	Chr.19	91.6869	Chr.19 or Chr.05	Chr.09	24287753	24288171	0
GH447	Chr.19	95.8	Chr.19 or Chr.05	Chr.09	49125980	49126566	0
TMB1282	Chr.19	96.24	Chr.19 or Chr.05	Chr.09	22451573	22451745	4e-75
BNL3977	Chr.19	97.42	Chr.19 or Chr.05	Chr.09	22029810	22030231	0
DPL0001	Chr.19	97.56	Chr.19 or Chr.05	Chr.09	21660670	21661519	0
TMB0131	Chr.19	99.06	Chr.19 or Chr.05	Chr.09	22396985	22397433	0
BNL3611	Chr.19	99.71	Chr.19 or Chr.05	Chr.09	21633992	21633826	7e-81
DPL0155	Chr.19	102.39	Chr.19 or Chr.05	Chr.09	21634452	21633974	0
DPL0071	Chr.19	105.68	Chr.19 or Chr.05	Chr.09	19349735	19350422	0
CGR6250	Chr.19	105.82	Chr.19 or Chr.05	Chr.09	19741832	19741509	5e-141
DPL0212	Chr.19	106.02	Chr.19 or Chr.05	Chr.09	19253728	19253338	0
BNL3875	Chr.19	107.21	Chr.19 or Chr.05	Chr.09	18218294	18217914	6e-176
HAU1071	Chr.19	107.27	Chr.19 or Chr.05	Chr.09	18120862	18122118	0
NAU5294	Chr.19	107.27	Chr.19 or Chr.05	Chr.09	18120862	18121392	0
CIR062	Chr.19	107.43	Chr.19 or Chr.05	Chr.09	18241162	18241477	2e-139
SHIN-1514	Chr.19	107.51	Chr.19 or Chr.05	Chr.09	18217782	18218331	0
SHIN-0515	Chr.19	107.68	Chr.19 or Chr.05	Chr.09	18224783	18225256	0
MUCS127	Chr.19	109.17	Chr.19 or Chr.05	Chr.09	18502533	18502190	5e-171
MUCS400	Chr.19	109.17	Chr.19 or Chr.05	Chr.09	18502533	18502190	5e-171
HAU0432	Chr.19	109.17	Chr.19 or Chr.05	Chr.09	18504141	18503877	1e-114
HAU0524	Chr.19	109.17	Chr.19 or Chr.05	Chr.09	18504162	18503877	3e-120
CIR152	Chr.19	110.72	Chr.19 or Chr.05	Chr.09	18224783	18225256	0
BNL4096	Chr.19	117.98	Chr.19 or Chr.05	Chr.09	16548180	16547849	7e-164
DPL0064	Chr.19	118.49	Chr.19 or Chr.05	Chr.09	16580220	16579601	0
NAU3138	Chr.19	122.43	Chr.19 or Chr.05	Chr.09	15473231	15472967	5e-136
CIR149	Chr.19	123.33	no hit
CGR6225	Chr.19	124.35	Chr.19 or Chr.05	Chr.09	13213484	13214050	0
BNL3569	Chr.19	128.93	Chr.19 or Chr.05	Chr.09	12572859	12573179	1e-159
CIR219	Chr.19	129.08	Chr.19 or Chr.05	Chr.09	12573300	12572934	5e-176
TMB0189	Chr.19	129.16	Chr.19 or Chr.05	Chr.09	12572934	12573308	0
COT089	Chr.19	129.45	Chr.19 or Chr.05	Chr.09	12572859	12573216	2e-180
DPL0297	Chr.19	130.38	Chr.20 or Chr.10	Chr.11	2967866	2967143	0
NAU1230	Chr.19	130.58	Chr.19 or Chr.05	Chr.09	12852592	12853050	5e-118
HAU0878	Chr.19	130.76	Chr.19 or Chr.05	Chr.09	12852552	12853533	0
HAU2811	Chr.19	130.76	Chr.19 or Chr.05	Chr.09	12852584	12853460	0
HAU2969	Chr.19	130.76	Chr.19 or Chr.05	Chr.09	12852584	12853303	0
HAU2570	Chr.19	130.76	Chr.19 or Chr.05	Chr.09	12852591	12853535	0
NAU1042	Chr.19	130.76	Chr.19 or Chr.05	Chr.09	12852595	12853251	0
NAU1187	Chr.19	130.84	Chr.19 or Chr.05	Chr.09	12852584	12853065	3e-171
NAU1269	Chr.19	130.88	Chr.19 or Chr.05	Chr.09	12852584	12852954	3e-141
NAU1221	Chr.19	130.98	Chr.19 or Chr.05	Chr.09	12852584	12853090	2e-156
SHIN-0289	Chr.19	131	Chr.19 or Chr.05	Chr.09	12852393	12853320	0
DC30177	Chr.19	131.23	no sequence
MGHES-021	Chr.19	131.45	Chr.19 or Chr.05	Chr.09	11756285	11756512	1e-85
BNL3029	Chr.19	131.67	Chr.19 or Chr.05	Chr.09	11397477	11396983	0
CGR5091	Chr.19	133.85	Chr.19 or Chr.05	Chr.09	11396897	11397306	3e-178
DPL1021	Chr.19	145.97	Chr.19 or Chr.05	Chr.09	8276930	8276504	0
DPL0169	Chr.19	146.48	Chr.19 or Chr.05	Chr.09	8171017	8171304	4e-121
CGR5845	Chr.19	147.88	Chr.19 or Chr.05	Chr.09	7608483	7609005	0
CGR5510	Chr.19	147.88	Chr.19 or Chr.05	Chr.09	7608487	7608886	8e-125
DPL0056	Chr.19	149.03	Chr.19 or Chr.05	Chr.09	7609076	7608485	0
BNL4071	Chr.19	149.78	Chr.19 or Chr.05	Chr.09	7131091	7131405	1e-131
SHIN-0537	Chr.19	149.81	Chr.19 or Chr.05	Chr.09	7088089	7087925	1e-72
COT037	Chr.19	149.83	Chr.19 or Chr.05	Chr.09	7087745	7088085	9e-175
CIR176	Chr.19	149.97	Chr.19 or Chr.05	Chr.09	7088066	7088193	1e-53
DPL0556	Chr.19	150.93	Chr.19 or Chr.05	Chr.09	7668684	7669491	0
CGR5814	Chr.19	157.82	Chr.19 or Chr.05	Chr.09	5704396	5703876	0
HAU3213	Chr.19	160.86	Chr.19 or Chr.05	Chr.09	4917540	4918115	0
SHIN-0766	Chr.19	172.56	Chr.19 or Chr.05	Chr.09	3953920	3953670	1e-122
NAU2894	Chr.19	174.04	Chr.19 or Chr.05	Chr.09	3953920	3953670	2e-123
SHIN-0468	Chr.19	174.83	Chr.19 or Chr.05	Chr.09	3512793	3513127	3e-159
CIR165	Chr.19	174.84	Chr.19 or Chr.05	Chr.09	3513261	3513001	2e-113
BNL3452	Chr.19	174.84	Chr.19 or Chr.05	Chr.09	3513296	3512741	0
TMB1548	Chr.19	175.04	Chr.19 or Chr.05	Chr.09	3576223	3575679	0
COT130	Chr.19	175.22	Chr.19 or Chr.05	Chr.09	3234110	3234581	0
SHIN-1591	Chr.19	175.28	Chr.19 or Chr.05	Chr.09	3234962	3235544	0
SHIN-0804	Chr.19	176.65	Chr.19 or Chr.05	Chr.09	2669419	2669981	0
SHIN-0075	Chr.19	177.36	Chr.19 or Chr.05	Chr.09	2812445	2812851	1e-180
MUSS106	Chr.19	177.63	Chr.19 or Chr.05	Chr.09	2812888	2812445	0
CGR6151	Chr.19	178.27	Chr.19 or Chr.05	Chr.09	2497042	2497813	0
NAU2217	Chr.19	178.43	Chr.19 or Chr.05	Chr.09	2812861	2812445	0
NAU3828	Chr.19	178.43	Chr.19 or Chr.05	Chr.09	2812861	2812449	1e-174
NAU2560	Chr.19	178.43	Chr.19 or Chr.05	Chr.09	2812870	2812445	0
HAU0117	Chr.19	178.88	Chr.19 or Chr.05	Chr.09	2449753	2450142	0
MUSB1056	Chr.19	181.03	Chr.19 or Chr.05	Chr.09	1980275	1979391	0
DC20067	Chr.19	181.18	Chr.19 or Chr.05	Chr.09	1992583	1992102	0
DPL0397	Chr.19	181.52	Chr.19 or Chr.05	Chr.09	1992353	1992922	0
SHIN-0826	Chr.19	185.03	Chr.19 or Chr.05	Chr.09	1536768	1537060	4e-152
TMB0835	Chr.19	185.21	Chr.19 or Chr.05	Chr.09	1536726	1536633	9e-36
TMB1418	Chr.19	185.54	Chr.19 or Chr.05	Chr.09	1512847	1512531	9e-145
HAU1222	Chr.20	0	Chr.21 or Chr.11	Chr.07	28106858	28107537	0
CGR6110	Chr.20	20.38	Chr.20 or Chr.10	Chr.11	62613778	62613407	0
NAU2139	Chr.20	21.2	Chr.20 or Chr.10	Chr.11	60048873	60049435	0
BNL3646	Chr.20	24.73	Chr.20 or Chr.10	Chr.11	61792601	61792786	2e-94
CGR6701	Chr.20	24.73	Chr.20 or Chr.10	Chr.11	61793045	61792655	0
CGR6484	Chr.20	28.2	Chr.20 or Chr.10	Chr.11	61149661	61150242	0
GH110	Chr.20	28.2	Chr.20 or Chr.10	Chr.11	61149661	61150242	0
GH277	Chr.20	30.47	Chr.20 or Chr.10	Chr.11	61150242	61149661	0
CGR5548	Chr.20	31.19	Chr.20 or Chr.10	Chr.11	60115981	60115511	0
DPL0350	Chr.20	33.6	Chr.20 or Chr.10	Chr.11	60116095	60115507	0
CGR6555	Chr.20	35.41	Chr.20 or Chr.10	Chr.11	59830372	59830757	2e-148
GH428	Chr.20	37.38	Chr.20 or Chr.10	Chr.11	59830372	59830757	2e-149
CGR5349	Chr.20	38.3	Chr.20 or Chr.10	Chr.11	60679640	60679910	5e-69
NAU1169	Chr.20	38.42	Chr.20 or Chr.10	Chr.11	60679659	60680214	0
DPL1022	Chr.20	39.37	Chr.20 or Chr.10	Chr.11	59190203	59190686	0
NAU6512	Chr.20	39.52	Chr.20 or Chr.10	Chr.11	59560463	59559847	0
NAU6179	Chr.20	39.63	Chr.20 or Chr.10	Chr.11	59531134	59530595	0
COT119	Chr.20	40.79	Chr.20 or Chr.10	Chr.11	59110901	59110650	4e-120
JESPR190	Chr.20	40.95	Chr.20 or Chr.10	Chr.11	59161166	59160668	0
SHIN-0170	Chr.20	40.95	Chr.20 or Chr.10	Chr.11	59161166	59160668	0
DC40044	Chr.20	46.67	Chr.20 or Chr.10	Chr.11	56885320	56885022	9e-127
HAU1840	Chr.20	51.29	Chr.20 or Chr.10	Chr.11	56808868	56808515	5e-171
SHIN-0011	Chr.20	54.49	no sequence
NAU2991	Chr.20	55.71	Chr.20 or Chr.10	Chr.11	56470003	56470357	0
CGR6154	Chr.20	57.37	Chr.20 or Chr.10	Chr.11	56720889	56720235	0
HAU1459	Chr.20	57.79	Chr.26 or Chr.12	Chr.08	55755391	55755013	8e-162
DPL0442	Chr.20	65.84	Chr.20 or Chr.10	Chr.11	54950803	54950259	0
CM0045	Chr.20	66.54	Chr.20 or Chr.10	Chr.11	53778225	53777761	0
JESPR235	Chr.20	69.08	Chr.20 or Chr.10	Chr.11	53254178	53254285	4e-49
NAU5237	Chr.20	75.17	Chr.20 or Chr.10	Chr.11	48834023	48834899	0
BNL3071	Chr.20	75.47	Chr.20 or Chr.10	Chr.11	48834138	48834497	7e-176
BNL0119	Chr.20	76.47	Chr.20 or Chr.10	Chr.11	50619562	50619343	5e-88
DPL0225	Chr.20	77.04	Chr.20 or Chr.10	Chr.11	49500452	49500903	0
TMB0317	Chr.20	78.07	Chr.20 or Chr.10	Chr.11	47322647	47322944	3e-151
TMB1125	Chr.20	78.43	Chr.20 or Chr.10	Chr.11	47322647	47322947	8e-153
NAU3404	Chr.20	79.38	Chr.20 or Chr.10	Chr.11	49857568	49858213	0
TMB1831	Chr.20	80.62	Chr.20 or Chr.10	Chr.11	44381656	44382002	4e-151
CM0160	Chr.20	82.8	Chr.20 or Chr.10	Chr.11	17175631	17175506	6e-61
HAU1796	Chr.20	83.09	Chr.20 or Chr.10	Chr.11	47322745	47322434	4e-151
DPL0135	Chr.20	83.35	Chr.20 or Chr.10	Chr.11	28724363	28724867	0
BNL0946	Chr.20	83.57	Chr.20 or Chr.10	Chr.11	28725102	28724825	8e-142
GH564	Chr.20	85.06	Chr.20 or Chr.10	Chr.11	43953637	43953185	0
DPL0707	Chr.20	87.28	Chr.20 or Chr.10	Chr.11	25939776	25939268	0
TMB0889	Chr.20	88.67	Chr.20 or Chr.10	Chr.11	23473649	23474191	0
TMB0443	Chr.20	88.88	Chr.20 or Chr.10	Chr.11	22808306	22807920	0
BNL3948	Chr.20	89.73	Chr.20 or Chr.10	Chr.11	21158284	21157864	0
DPL0108	Chr.20	89.92	Chr.20 or Chr.10	Chr.11	23331892	23332589	0
TMB0858	Chr.20	90.76	Chr.20 or Chr.10	Chr.11	23332194	23332360	3e-58
JESPR261	Chr.20	98.99	Chr.20 or Chr.10	Chr.11	15327306	15327215	2e-34
GH511	Chr.20	99.79	Chr.20 or Chr.10	Chr.11	25240379	25239690	0
NAU6601	Chr.20	103.62	Chr.20 or Chr.10	Chr.11	10687998	10687313	0
DPL0394	Chr.20	112.31	Chr.20 or Chr.10	Chr.11	9355424	9355867	0
CGR6330	Chr.20	112.32	Chr.20 or Chr.10	Chr.11	6665474	6664779	0
BNL2570	Chr.20	114.9	Chr.20 or Chr.10	Chr.11	8916808	8917245	0
CGR6022	Chr.20	115.39	Chr.20 or Chr.10	Chr.11	5470162	5470741	0
TMB1630	Chr.20	117	Chr.20 or Chr.10	Chr.11	7651462	7650954	0
DPL0149	Chr.20	117.96	Chr.20 or Chr.10	Chr.11	6690940	6690189	0
DC40103	Chr.20	119.14	Chr.20 or Chr.10	Chr.11	5470160	5470685	0
SHIN-0820	Chr.20	119.3	Chr.20 or Chr.10	Chr.11	5470673	5470064	0
DPL1386	Chr.20	120.08	Chr.20 or Chr.10	Chr.11	6342873	6342247	0
DPL0296	Chr.20	120.18	Chr.20 or Chr.10	Chr.11	6342247	6342873	0
NAU3407	Chr.20	120.34	Chr.20 or Chr.10	Chr.11	6116086	6115501	0
HAU0773	Chr.20	121.06	Chr.20 or Chr.10	Chr.11	5470673	5470064	0
SHIN-1471	Chr.20	121.1	Chr.20 or Chr.10	Chr.11	5241847	5241028	0
MUSB0338	Chr.20	123.69	Chr.20 or Chr.10	Chr.11	5240175	5241327	0
DPL1550	Chr.20	129.76	Chr.20 or Chr.10	Chr.11	2998306	2998742	0
STV031	Chr.20	143	Chr.20 or Chr.10	Chr.11	1693462	1693064	4e-179
CGR5565	Chr.20	145.14	Chr.20 or Chr.10	Chr.11	1727023	1727489	0
CGR5399	Chr.20	146.16	Chr.20 or Chr.10	Chr.11	1693498	1693117	2e-172
NAU2353	Chr.20	149.08	Chr.20 or Chr.10	Chr.11	413148	413590	0
STV117	Chr.20	149.08	Chr.20 or Chr.10	Chr.11	413148	413706	0
DPL1561	Chr.20	151.12	Chr.20 or Chr.10	Chr.11	200049	200457	0
CGR5106	Chr.20	151.18	Chr.20 or Chr.10	Chr.11	42496	43052	0
CGR5931	Chr.20	153.97	Chr.20 or Chr.10	Chr.11	200832	200179	0
CGR5113	Chr.21	25.75	Chr.21 or Chr.11	Chr.07	380303	379994	3e-154
SHIN-1329	Chr.21	28	Chr.21 or Chr.11	Chr.07	373560	374061	0
BNL1705	Chr.21	34.73	Chr.21 or Chr.11	Chr.07	2190066	2190480	0
CGR5421	Chr.21	35.48	Chr.21 or Chr.11	Chr.07	2259365	2259855	0
DPL0522	Chr.21	39.74	Chr.21 or Chr.11	Chr.07	1859817	1859473	2e-166
DPL1786	Chr.21	55.11	Chr.21 or Chr.11	Chr.07	3417815	3418392	0
CIR156	Chr.21	57.92	Chr.21 or Chr.11	Chr.07	3412267	3411986	3e-137
CGR5578	Chr.21	61.93	Chr.21 or Chr.11	Chr.07	4444196	4443937	3e-128
SHIN-1167	Chr.21	62.63	Chr.21 or Chr.11	Chr.07	4152698	4152122	0
CGR6697	Chr.21	63.58	Chr.21 or Chr.11	Chr.07	4444196	4443937	9e-128
DPL0863	Chr.21	64.39	Chr.21 or Chr.11	Chr.07	4421772	4422215	0
DC30147	Chr.21	64.86	no sequence
DPL0582	Chr.21	65.12	Chr.21 or Chr.11	Chr.07	4444672	4443931	0
DPL0777	Chr.21	66.81	Chr.21 or Chr.11	Chr.07	4674912	4675460	0
DPL1339	Chr.21	70.46	Chr.21 or Chr.11	Chr.07	5289205	5290119	0
STV069	Chr.21	70.91	Chr.21 or Chr.11	Chr.07	5160515	5160308	1e-82
BNL1034	Chr.21	72.57	Chr.21 or Chr.11	Chr.07	5461346	5461074	3e-122
NAU3653	Chr.21	79.56	Chr.21 or Chr.11	Chr.07	5460636	5461317	0
DPL0062	Chr.21	79.83	Chr.21 or Chr.11	Chr.07	6530566	6531113	0
BNL3171	Chr.21	85.63	Chr.21 or Chr.11	Chr.07	8206038	8205653	3e-173
DPL0050	Chr.21	87.37	Chr.21 or Chr.11	Chr.07	9290732	9290038	0
TMB0043	Chr.21	91.02	Chr.21 or Chr.11	Chr.07	10544768	10545153	0
JESPR135	Chr.21	97.03	Chr.21 or Chr.11	Chr.07	11352423	11352675	7e-103
BNL1053	Chr.21	97.14	Chr.21 or Chr.11	Chr.07	16505978	16505768	1e-78
DC40250	Chr.21	97.23	Chr.21 or Chr.11	Chr.07	12197047	12197522	0
BNL1230	Chr.21	104.913	Chr.21 or Chr.11	Chr.07	15374286	15373980	3e-134
MUSS246	Chr.21	105.92	Chr.21 or Chr.11	Chr.07	15070583	15069777	0
SHIN-0224	Chr.21	105.92	Chr.21 or Chr.11	Chr.07	15070583	15069929	0
UCD221	Chr.21	106.44	no sequence
DPL0412	Chr.21	109.27	Chr.21 or Chr.11	Chr.07	17224850	17224113	0
HAU2026	Chr.21	109.3	Chr.21 or Chr.11	Chr.07	16866021	16865506	0
TMB1264	Chr.21	109.89	Chr.21 or Chr.11	Chr.07	17101412	17101792	1e-143
JESPR251	Chr.21	110.64	Chr.21 or Chr.11	Chr.07	16505850	16505801	8e-19
DPL0528	Chr.21	112.11	Chr.21 or Chr.11	Chr.07	18295836	18295298	0
CGR6457	Chr.21	114.81	Chr.21 or Chr.11	Chr.07	19011997	19011642	2e-141
CIR061	Chr.21	116.04	Chr.21 or Chr.11	Chr.07	22787672	22787875	4e-50
JESPR211	Chr.21	117.31	Chr.21 or Chr.11	Chr.07	24151512	24151107	5e-151
JESPR244	Chr.21	117.31	Chr.21 or Chr.11	Chr.07	24151512	24151103	0
DPL0500	Chr.21	119.36	Chr.14 or Chr.03	Chr.05	18861634	18862126	2e-106
TMB1998	Chr.21	120.53	Chr.21 or Chr.11	Chr.07	43770460	43770077	3e-162
SHIN-1214	Chr.21	120.84	Chr.21 or Chr.11	Chr.07	27442492	27442797	2e-133
SHIN-1285	Chr.21	121.26	Chr.21 or Chr.11	Chr.07	43770460	43770077	2e-161
BNL1403	Chr.21	122.78	Chr.21 or Chr.11	Chr.07	33070392	33070667	3e-114
TMB0426	Chr.21	124.29	Chr.17 or Chr.02	Chr.03	14865536	14865120	0
TMB1222	Chr.21	126.41	Chr.21 or Chr.11	Chr.07	27442492	27442797	3e-134
TMB1637	Chr.21	126.41	Chr.21 or Chr.11	Chr.07	27442492	27442796	6e-134
CGR5148	Chr.21	126.49	Chr.21 or Chr.11	Chr.07	46965840	46966338	0
CGR6399	Chr.21	126.88	Chr.21 or Chr.11	Chr.07	46822023	46822559	0
CM0160	Chr.21	127.02	Chr.21 or Chr.11	Chr.07	24151512	24151393	1e-55
JESPR238	Chr.21	133.01	Chr.21 or Chr.11	Chr.07	24151103	24151512	0
BNL1408	Chr.21	134.13	Chr.21 or Chr.11	Chr.07	43869513	43869124	1e-151
BNL3649	Chr.21	136.38	Chr.21 or Chr.11	Chr.07	48640875	48641337	0
SHIN-1217	Chr.21	136.44	Chr.21 or Chr.11	Chr.07	49213586	49214065	0
NAU2600	Chr.21	136.51	Chr.21 or Chr.11	Chr.07	48641266	48641523	2e-128
DPL1846	Chr.21	136.72	Chr.21 or Chr.11	Chr.07	48739889	48739261	0
BNL4011	Chr.21	137.97	Chr.21 or Chr.11	Chr.07	54551315	54551582	1e-130
DPL1358	Chr.21	138.88	Chr.21 or Chr.11	Chr.07	50681694	50682475	0
BNL1551	Chr.21	138.94	Chr.21 or Chr.11	Chr.07	49018320	49018506	2e-81
DPL1016	Chr.21	139.32	Chr.21 or Chr.11	Chr.07	46672402	46672444	2e-08
BNL1231	Chr.21	144.66	Chr.21 or Chr.11	Chr.07	57124822	57125006	1e-61
BNL0836	Chr.21	145.48	Chr.21 or Chr.11	Chr.07	52098794	52099193	3e-172
NAU2152	Chr.21	147.3	Chr.21 or Chr.11	Chr.07	57314447	57314986	0
SHIN-0966	Chr.21	148.17	Chr.21 or Chr.11	Chr.07	57314428	57315015	0
CIR196	Chr.21	151.84	Chr.21 or Chr.11	Chr.07	58206127	58205773	7e-149
NAU2016	Chr.21	152.13	Chr.21 or Chr.11	Chr.07	58186942	58186576	4e-163
MUCS088	Chr.21	153.71	Chr.21 or Chr.11	Chr.07	58185740	58185443	1e-147
MGHES-016	Chr.21	153.71	Chr.21 or Chr.11	Chr.07	58186850	58186634	5e-78
CGR6468	Chr.21	155.11	Chr.21 or Chr.11	Chr.07	58205941	58206771	0
CIR316	Chr.21	159.01	Chr.21 or Chr.11	Chr.07	59563000	59563272	3e-116
BNL2681	Chr.21	164.71	Chr.21 or Chr.11	Chr.07	60906990	60907348	2e-166
DC40316	Chr.21	166.39	Chr.21 or Chr.11	Chr.07	60861388	60860904	0
DPL0376	Chr.21	167.81	Chr.21 or Chr.11	Chr.07	60442144	60442778	0
SHIN-0437	Chr.22	5.75	Chr.22 or Chr.04	Chr.12	2219579	2220190	0
BNL0673	Chr.22	8.46	Chr.22 or Chr.04	Chr.12	2796184	2796461	3e-112
DPL0417	Chr.22	8.89	Chr.22 or Chr.04	Chr.12	2915218	2914517	0
CGR5667	Chr.22	17.64	Chr.22 or Chr.04	Chr.12	1934443	1934930	0
CGR5185	Chr.22	18.38	Chr.22 or Chr.04	Chr.12	2219596	2219975	4e-169
CIR253	Chr.22	20.21	Chr.22 or Chr.04	Chr.12	4554023	4554387	5e-136
SHIN-0121	Chr.22	20.21	Chr.22 or Chr.04	Chr.12	4554253	4554101	7e-50
DPL1206	Chr.22	22.66	Chr.22 or Chr.04	Chr.12	4964181	4964770	0
NAU2026	Chr.22	23.72	Chr.22 or Chr.04	Chr.12	5730155	5730427	7e-125
BNL4030	Chr.22	24.78	Chr.22 or Chr.04	Chr.12	5740007	5740436	0
DPL1211	Chr.22	25.01	Chr.22 or Chr.04	Chr.12	5765893	5766343	0
NAU2121	Chr.22	26.41	Chr.22 or Chr.04	Chr.12	3310419	3311025	0
DPL0055	Chr.22	29.2032	Chr.22 or Chr.04	Chr.12	7726380	7726713	7e-169
BNL0448	Chr.22	30.72	Chr.22 or Chr.04	Chr.12	4549664	4549300	3e-173
CGR6410	Chr.22	36.4	Chr.22 or Chr.04	Chr.12	6051440	6051764	4e-157
JESPR050	Chr.22	36.74	Chr.22 or Chr.04	Chr.12	5936274	5936052	5e-89
GH591	Chr.22	39.31	Chr.22 or Chr.04	Chr.12	8584299	8583948	3e-141
C2-0034C	Chr.22	40.06	Chr.22 or Chr.04	Chr.12	10712666	10712258	0
CGR6626	Chr.22	40.13	Chr.22 or Chr.04	Chr.12	7399102	7399330	2e-95
SHIN-1547	Chr.22	43.3	Chr.22 or Chr.04	Chr.12	13642681	13643363	0
GH252	Chr.22	45.12	Chr.22 or Chr.04	Chr.12	16308396	16309235	0
SHIN-1285	Chr.22	46.37	Chr.22 or Chr.04	Chr.12	19650255	19650073	1e-82
NAU5046	Chr.22	49.08	Chr.22 or Chr.04	Chr.12	13642582	13643232	0
BNL2609	Chr.22	50.8	Chr.22 or Chr.04	Chr.12	18365956	18366479	0
DPL0489	Chr.22	50.87	Chr.19 or Chr.05	Chr.09	66134791	66135113	1e-166
DPL0196	Chr.22	51.7	Chr.19 or Chr.05	Chr.09	62970382	62969932	0
BNL3994	Chr.22	52.01	Chr.19 or Chr.05	Chr.09	62969960	62969477	0
NAU3138	Chr.22	52.47	Chr.19 or Chr.05	Chr.09	15473231	15472967	5e-136
DPL0107	Chr.22	54.6	Chr.22 or Chr.04	Chr.12	24593941	24593527	9e-171
NAU5099	Chr.22	55.36	Chr.22 or Chr.04	Chr.12	13642681	13643363	0
CGR5806	Chr.22	59.29	Chr.22 or Chr.04	Chr.12	24593945	24593506	0
DPL0141	Chr.22	64.17	Chr.22 or Chr.04	Chr.12	28788817	28788201	0
BNL0530	Chr.22	64.96	Chr.22 or Chr.04	Chr.12	28958470	28958751	2e-129
DPL0562	Chr.22	73.3	Chr.22 or Chr.04	Chr.12	31070563	31069956	0
HAU0086	Chr.22	77.36	Chr.22 or Chr.04	Chr.12	32303880	32304428	0
HAU0087	Chr.22	77.54	Chr.22 or Chr.04	Chr.12	32303880	32304427	0
MUSS145	Chr.22	77.54	Chr.22 or Chr.04	Chr.12	32303880	32304437	0
NAU2477	Chr.22	77.54	Chr.22 or Chr.04	Chr.12	32303880	32304313	0
NAU2291	Chr.22	77.54	Chr.22 or Chr.04	Chr.12	32304399	32304006	0
NAU2162	Chr.22	77.54	Chr.22 or Chr.04	Chr.12	32304428	32303887	0
UCD120	Chr.22	77.56	Chr.22 or Chr.04	Chr.12	32303880	32304410	0
UCD216	Chr.22	77.56	no sequence
UCD108	Chr.22	77.79	Chr.22 or Chr.04	Chr.12	32303880	32304429	0
NAU3868	Chr.22	85.96	Chr.22 or Chr.04	Chr.12	33339107	33338349	0
HAU1071	Chr.22	88.33	Chr.19 or Chr.05	Chr.09	18120862	18122118	0
NAU5294	Chr.22	88.33	Chr.19 or Chr.05	Chr.09	18120862	18121392	0
CIR122	Chr.22	88.61	Chr.22 or Chr.04	Chr.12	32909549	32909187	2e-169
JESPR220	Chr.22	91.94	Chr.22 or Chr.04	Chr.12	34088864	34088430	0
TMB1648	Chr.22	97.22	Chr.22 or Chr.04	Chr.12	34992965	34992618	9e-133
SHIN-0829	Chr.23	32.74	Chr.23 or Chr.09	Chr.06	1576201	1575470	0
CIR286	Chr.23	32.92	Chr.23 or Chr.09	Chr.06	970018	969638	0
BNL0686	Chr.23	33.22	Chr.23 or Chr.09	Chr.06	1175702	1176091	0
BNL1161	Chr.23	49.21	Chr.23 or Chr.09	Chr.06	6025670	6025411	1e-35
TMB0670	Chr.23	50.91	Chr.23 or Chr.09	Chr.06	6273454	6272917	0
SHIN-1185	Chr.23	51.13	Chr.23 or Chr.09	Chr.06	6273454	6272917	0
BNL3383	Chr.23	53.98	Chr.23 or Chr.09	Chr.06	7012170	7011652	0
CGR6205	Chr.23	65.97	Chr.23 or Chr.09	Chr.06	26216566	26217426	0
DPL0175	Chr.23	68.22	Chr.23 or Chr.09	Chr.06	13542501	13542027	0
C2-0021	Chr.23	68.56	Chr.23 or Chr.09	Chr.06	24030133	24029760	4e-157
DPL0783	Chr.23	68.66	Chr.23 or Chr.09	Chr.06	24030126	24029370	0
JESPR274	Chr.23	69.85	Chr.23 or Chr.09	Chr.06	21079086	21079230	5e-44
NAU2200	Chr.23	71.8	Chr.23 or Chr.09	Chr.06	30402990	30403549	0
HAU0045	Chr.23	71.81	Chr.23 or Chr.09	Chr.06	30403670	30403010	0
CGR5552	Chr.23	73.09	Chr.23 or Chr.09	Chr.06	33023481	33023256	1e-98
DC40440	Chr.23	75.8824	Chr.24 or Chr.08	Chr.04	45482989	45483323	4e-136
NAU5350	Chr.23	78.43	Chr.23 or Chr.09	Chr.06	33592002	33592277	1e-132
BNL1672	Chr.23	82.2	Chr.23 or Chr.09	Chr.06	34185844	34186189	0
BNL3031	Chr.23	82.2	Chr.23 or Chr.09	Chr.06	34185844	34186189	0
CGR5477	Chr.23	82.2	Chr.23 or Chr.09	Chr.06	34185844	34185990	2e-71
DPL0884	Chr.23	82.2	Chr.23 or Chr.09	Chr.06	34185844	34186284	0
SHIN-0050	Chr.23	85.29	Chr.23 or Chr.09	Chr.06	46530765	46531335	0
DPL1052	Chr.23	89.01	Chr.23 or Chr.09	Chr.06	35698374	35698993	0
BNL3410	Chr.23	92.8	Chr.23 or Chr.09	Chr.06	36986689	36987100	2e-174
CGR6562	Chr.23	93.1	Chr.23 or Chr.09	Chr.06	38256238	38256798	0
DC40407	Chr.23	106	Chr.23 or Chr.09	Chr.06	38369430	38369069	1e-156
BNL3140	Chr.23	107.29	Chr.23 or Chr.09	Chr.06	40187528	40187313	3e-65
CGR6377	Chr.23	107.29	Chr.23 or Chr.09	Chr.06	40188988	40188693	6e-98
MUCS080	Chr.23	109.51	Chr.23 or Chr.09	Chr.06	40594319	40593917	0
DPL1130	Chr.23	112.38	Chr.23 or Chr.09	Chr.06	41774781	41775109	7e-154
TMB0382	Chr.23	112.38	Chr.23 or Chr.09	Chr.06	41775675	41775503	3e-83
CGR6949	Chr.23	112.54	Chr.23 or Chr.09	Chr.06	41269384	41269121	2e-83
CGR5867	Chr.23	114.31	Chr.23 or Chr.09	Chr.06	43132118	43132500	0
NAU4864	Chr.23	117.11	Chr.23 or Chr.09	Chr.06	43511943	43511276	0
NAU2954	Chr.23	117.11	Chr.23 or Chr.09	Chr.06	43512089	43511272	0
DPL1144	Chr.23	117.55	Chr.23 or Chr.09	Chr.06	42781879	42782243	1e-171
DPL0150	Chr.23	117.94	Chr.23 or Chr.09	Chr.06	43132445	43131773	0
DC30213	Chr.23	118.08	Chr.23 or Chr.09	Chr.06	43131985	43132437	0
SHIN-0131	Chr.23	122	Chr.23 or Chr.09	Chr.06	44266800	44266583	2e-102
BNL1030	Chr.23	122.82	Chr.23 or Chr.09	Chr.06	44765330	44765607	3e-122
BNL1414	Chr.23	122.85	Chr.23 or Chr.09	Chr.06	44502140	44501872	5e-114
BNL1317	Chr.23	122.92	Chr.23 or Chr.09	Chr.06	43132176	43131981	1e-84
CM0007	Chr.23	123.03	Chr.23 or Chr.09	Chr.06	44501974	44502211	1e-99
CM0071	Chr.23	123.03	Chr.23 or Chr.09	Chr.06	44501974	44502211	6e-88
JESPR208	Chr.23	123.03	Chr.23 or Chr.09	Chr.06	44501974	44502211	1e-99
MGHES-006	Chr.23	123.12	Chr.23 or Chr.09	Chr.06	45309811	45309623	4e-94
MUSS083	Chr.23	123.33	Chr.23 or Chr.09	Chr.06	45927220	45926907	2e-141
DPL0044	Chr.23	123.35	Chr.23 or Chr.09	Chr.06	45866242	45865695	0
BNL2590	Chr.23	123.4	Chr.23 or Chr.09	Chr.06	46355458	46355065	4e-176
DC40129	Chr.23	123.44	Chr.23 or Chr.09	Chr.06	46758481	46758871	0
DPL0218	Chr.23	123.69	Chr.23 or Chr.09	Chr.06	47418436	47417863	0
JESPR114	Chr.23	123.82	Chr.23 or Chr.09	Chr.06	47717184	47716961	5e-99
CGR5980	Chr.23	123.89	Chr.23 or Chr.09	Chr.06	45306968	45306747	5e-111
CGR6441	Chr.23	123.89	Chr.23 or Chr.09	Chr.06	45865868	45865075	0
CIR194	Chr.23	125.53	Chr.23 or Chr.09	Chr.06	44586501	44586745	2e-92
MUCS133	Chr.23	125.82	Chr.23 or Chr.09	Chr.06	45306622	45306242	0
CGR5862	Chr.23	127.43	Chr.23 or Chr.09	Chr.06	46758481	46758915	0
NAU1282	Chr.23	131.43	Chr.23 or Chr.09	Chr.06	49112955	49113328	1e-167
NAU3414	Chr.23	133.83	Chr.23 or Chr.09	Chr.06	48261123	48260387	0
NAU5189	Chr.23	133.83	Chr.23 or Chr.09	Chr.06	48261150	48260305	0
MUSS298	Chr.23	134.73	Chr.23 or Chr.09	Chr.06	49089927	49090415	0
NAU0864	Chr.23	134.73	Chr.23 or Chr.09	Chr.06	49089927	49090415	0
BNL0597	Chr.23	135.85	Chr.23 or Chr.09	Chr.06	49789540	49789308	6e-68
DPL0524	Chr.23	138.46	Chr.23 or Chr.09	Chr.06	49338898	49339583	0
DPL0530	Chr.23	142.06	Chr.23 or Chr.09	Chr.06	50050707	50051300	0
BNL3985	Chr.23	146.16	Chr.23 or Chr.09	Chr.06	50782509	50782770	2e-127
CGR5423	Chr.24	7.35	Chr.24 or Chr.08	Chr.04	61512490	61512938	2e-150
DPL0152	Chr.24	24.08	Chr.24 or Chr.08	Chr.04	61521045	61521375	3e-142
SHIN-1076	Chr.24	24.2	Chr.24 or Chr.08	Chr.04	61512490	61512833	1e-134
DPL0353	Chr.24	24.29	Chr.24 or Chr.08	Chr.04	61512824	61513207	5e-157
SHIN-1494	Chr.24	25.46	Chr.24 or Chr.08	Chr.04	61729279	61730107	0
NAU3786	Chr.24	45.65	Chr.24 or Chr.08	Chr.04	57860642	57860054	0
NAU5129	Chr.24	48.7	Chr.24 or Chr.08	Chr.04	58024119	58023364	0
DC40404	Chr.24	48.76	Chr.21 or Chr.11	Chr.07	50386861	50386508	3e-172
CGR5447	Chr.24	50.87	Chr.24 or Chr.08	Chr.04	57312988	57312419	0
NAU1369	Chr.24	51.76	Chr.24 or Chr.08	Chr.04	56412732	56412132	0
SHIN-1262	Chr.24	55.98	Chr.24 or Chr.08	Chr.04	56555840	56555379	0
DC30027	Chr.24	56.4257	no sequence
JESPR070	Chr.24	58.56	Chr.24 or Chr.08	Chr.04	56233810	56234019	6e-98
BNL1513	Chr.24	58.71	Chr.24 or Chr.08	Chr.04	26516722	26517029	9e-130
CIR274	Chr.24	60.58	Chr.24 or Chr.08	Chr.04	56086773	56087139	0
DPL0068	Chr.24	61.11	Chr.24 or Chr.08	Chr.04	55753755	55753090	0
DPL2001	Chr.24	66.82	Chr.24 or Chr.08	Chr.04	53244477	53244934	0
SHIN-0384	Chr.24	67.3	Chr.18 or Chr.13	Chr.13	44197913	44197730	1e-50
SHIN-0426	Chr.24	68.3414	Chr.24 or Chr.08	Chr.04	53571757	53572065	4e-67
SHIN-0857	Chr.24	68.88	Chr.24 or Chr.08	Chr.04	53327300	53326594	0
BNL1521	Chr.24	71.61	Chr.24 or Chr.08	Chr.04	51142321	51142082	3e-112
CGR5870	Chr.24	71.61	Chr.24 or Chr.08	Chr.04	51142321	51142054	8e-125
BNL2961	Chr.24	71.76	Chr.24 or Chr.08	Chr.04	50946427	50946904	0
GH273	Chr.24	74.53	Chr.24 or Chr.08	Chr.04	56924177	56923608	0
SHIN-0352	Chr.24	76.96	Chr.18 or Chr.13	Chr.13	56712887	56711560	0
JESPR291	Chr.24	79.49	Chr.24 or Chr.08	Chr.04	426620	426180	0
BNL3638	Chr.24	80.42	Chr.24 or Chr.08	Chr.04	49555334	49554905	8e-144
TMB1639	Chr.24	86.51	Chr.24 or Chr.08	Chr.04	45854915	45854413	0
BNL3474	Chr.24	87.75	Chr.24 or Chr.08	Chr.04	38654329	38653712	0
SHIN-1435	Chr.24	88.54	Chr.24 or Chr.08	Chr.04	44908032	44907410	0
CGR6354	Chr.24	90.61	Chr.24 or Chr.08	Chr.04	44425606	44425100	0
TMB0429	Chr.24	91.78	Chr.24 or Chr.08	Chr.04	42901880	42901630	3e-122
SHIN-1198	Chr.24	92.72	Chr.24 or Chr.08	Chr.04	42901880	42901629	1e-121
DPL0133	Chr.24	97.64	Chr.24 or Chr.08	Chr.04	40567738	40568451	0
BNL0387	Chr.24	100.08	Chr.24 or Chr.08	Chr.04	36040847	36041155	2e-133
NAU1322	Chr.24	102.3	Chr.24 or Chr.08	Chr.04	28512254	28511742	0
BNL2499	Chr.24	103.33	Chr.24 or Chr.08	Chr.04	38327810	38328407	0
BNL2655	Chr.24	103.65	Chr.24 or Chr.08	Chr.04	37477704	37477437	1e-124
NAU5335	Chr.24	104.07	Chr.24 or Chr.08	Chr.04	28514907	28514229	0
SHIN-1212	Chr.24	106.18	Chr.24 or Chr.08	Chr.04	34863969	34863570	0
DC40127	Chr.24	106.4	Chr.24 or Chr.08	Chr.04	28574552	28574775	3e-80
CIR270	Chr.24	106.4	Chr.24 or Chr.08	Chr.04	33322033	33322386	3e-147
DPL0877	Chr.24	106.404	Chr.24 or Chr.08	Chr.04	28574777	28574561	1e-64
TMB1182	Chr.24	106.41	Chr.24 or Chr.08	Chr.04	34863969	34863570	0
TMB0555	Chr.24	106.41	Chr.24 or Chr.08	Chr.04	34226819	34226672	1e-67
SHIN-1304	Chr.24	107.84	Chr.24 or Chr.08	Chr.04	33294105	33294587	5e-180
CM0043	Chr.24	110.67	Chr.24 or Chr.08	Chr.04	9164106	9164361	8e-103
DPL0111	Chr.24	110.92	Chr.24 or Chr.08	Chr.04	9164707	9164106	0
CGR5339	Chr.24	111.79	Chr.24 or Chr.08	Chr.04	23364021	23363735	7e-122
BNL2582	Chr.24	118.5	Chr.24 or Chr.08	Chr.04	6868946	6869534	0
CIR413	Chr.24	127.94	Chr.24 or Chr.08	Chr.04	4354015	4354116	1e-42
BNL3627	Chr.24	130.54	Chr.24 or Chr.08	Chr.04	4069298	4069667	1e-161
CGR6455	Chr.24	139.43	Chr.24 or Chr.08	Chr.04	2859935	2859652	4e-114
DPL1123	Chr.24	146.56	Chr.24 or Chr.08	Chr.04	2281384	2280893	0
DPL1345	Chr.24	146.91	Chr.24 or Chr.08	Chr.04	2274844	2274384	0
CGR5049	Chr.24	152.81	Chr.24 or Chr.08	Chr.04	1432570	1432178	2e-167
TMB1740	Chr.25	20	Chr.25 or Chr.06	Chr.10	61681761	61681513	8e-96
BNL3594	Chr.25	30.6	Chr.25 or Chr.06	Chr.10	60792592	60792895	2e-151
DPL0104	Chr.25	32.42	Chr.25 or Chr.06	Chr.10	60788713	60789266	0
CGR6864	Chr.25	36.83	Chr.25 or Chr.06	Chr.10	60286632	60286003	0
DC20106	Chr.25	37.61	Chr.19 or Chr.05	Chr.09	65100318	65100596	8e-78
DPL0282	Chr.25	40	Chr.25 or Chr.06	Chr.10	58929081	58929742	0
CIR268	Chr.25	60.78	Chr.25 or Chr.06	Chr.10	54466260	54465984	4e-131
SHIN-1497	Chr.25	62.34	Chr.25 or Chr.06	Chr.10	54782742	54783661	0
CM0013	Chr.25	68.98	Chr.25 or Chr.06	Chr.10	13799118	13798912	2e-68
CM0061	Chr.25	68.98	Chr.25 or Chr.06	Chr.10	13799118	13798911	2e-78
JESPR215	Chr.25	68.98	Chr.25 or Chr.06	Chr.10	13799118	13798911	2e-67
JESPR227	Chr.25	68.98	Chr.25 or Chr.06	Chr.10	13799118	13798911	2e-78
BNL3937	Chr.25	73.82	Chr.25 or Chr.06	Chr.10	25302993	25303436	0
MUSS275	Chr.25	74.28	Chr.25 or Chr.06	Chr.10	28005354	28005829	0
SHIN-1310	Chr.25	74.28	Chr.25 or Chr.06	Chr.10	39854672	39854358	2e-108
TMB0436	Chr.25	74.33	Chr.25 or Chr.06	Chr.10	34877151	34877583	0
NAU2238	Chr.25	74.38	Chr.25 or Chr.06	Chr.10	28005829	28005354	0
DPL1384	Chr.25	74.55	Chr.25 or Chr.06	Chr.10	36937848	36937389	0
DPL0075	Chr.25	77.05	Chr.25 or Chr.06	Chr.10	22621199	22620675	0
DPL0519	Chr.25	77.25	Chr.25 or Chr.06	Chr.10	22762676	22763378	0
BNL3405	Chr.25	79.45	no hit
DPL0532	Chr.25	80.07	Chr.25 or Chr.06	Chr.10	20264061	20263413	0
BNL1440	Chr.25	83.71	no hit
DPL0323	Chr.25	84.87	Chr.25 or Chr.06	Chr.10	14371125	14370529	0
DPL0284	Chr.25	88.28	Chr.25 or Chr.06	Chr.10	11362906	11362230	0
CGR5860	Chr.25	90.13	Chr.25 or Chr.06	Chr.10	10642140	10642857	0
TMB0313	Chr.25	90.58	Chr.25 or Chr.06	Chr.10	10182152	10182614	0
SHIN-0885	Chr.25	90.67	Chr.25 or Chr.06	Chr.10	8978714	8979364	0
DPL0124	Chr.25	90.86	Chr.25 or Chr.06	Chr.10	10416259	10416700	0
DPL0375	Chr.25	98.29	Chr.25 or Chr.06	Chr.10	6085342	6085776	0
TMB0338	Chr.25	102.91	Chr.25 or Chr.06	Chr.10	5056840	5057289	0
TMB0682	Chr.25	103.44	Chr.25 or Chr.06	Chr.10	5057294	5056989	3e-141
CGR5525	Chr.25	104.68	Chr.25 or Chr.06	Chr.10	4679581	4679864	9e-135
DPL0702	Chr.25	104.79	Chr.25 or Chr.06	Chr.10	4679528	4679864	1e-158
CGR6932	Chr.25	105.14	Chr.25 or Chr.06	Chr.10	4679582	4680052	0
DPL1359	Chr.25	112.98	Chr.25 or Chr.06	Chr.10	2980375	2981013	0
BNL2569	Chr.25	121.39	Chr.25 or Chr.06	Chr.10	2215706	2215168	0
HAU2022	Chr.25	123.22	Chr.25 or Chr.06	Chr.10	1549390	1549652	3e-129
COT036	Chr.25	123.71	Chr.25 or Chr.06	Chr.10	995170	994826	1e-153
BNL0827	Chr.25	124	Chr.25 or Chr.06	Chr.10	995271	994964	7e-134
SHIN-0259	Chr.25	124.09	Chr.25 or Chr.06	Chr.10	998238	998651	0
DPL0122	Chr.25	125.029	Chr.25 or Chr.06	Chr.10	813564	814137	0
DPL0059	Chr.25	125.96	Chr.25 or Chr.06	Chr.10	179607	180148	0
DC30135	Chr.25	125.96	no sequence
BNL3436	Chr.25	127.89	Chr.25 or Chr.06	Chr.10	1762786	1763295	0
BNL3359	Chr.25	137.19	Chr.25 or Chr.06	Chr.10	813375	814089	0
JESPR119	Chr.25	137.89	Chr.25 or Chr.06	Chr.10	114340	114829	0
NAU2713	Chr.25	141.76	Chr.25 or Chr.06	Chr.10	68723	68304	0
CIR170	Chr.26	0	Chr.26 or Chr.12	Chr.08	509927	510204	4e-140
DPL0057	Chr.26	16.37	Chr.26 or Chr.12	Chr.08	927580	926955	0
HAU1081	Chr.26	20.47	Chr.26 or Chr.12	Chr.08	10487595	10486484	0
BNL2578	Chr.26	25.83	Chr.26 or Chr.12	Chr.08	3243098	3243575	0
CGR6439	Chr.26	29.78	Chr.26 or Chr.12	Chr.08	3257781	3257008	0
SHIN-0208	Chr.26	36.71	Chr.26 or Chr.12	Chr.08	5922392	5922024	6e-142
JESPR295	Chr.26	37.09	Chr.26 or Chr.12	Chr.08	5922392	5922024	9e-143
DPL0144	Chr.26	38.31	Chr.26 or Chr.12	Chr.08	3779526	3779118	0
CIR167	Chr.26	38.79	Chr.26 or Chr.12	Chr.08	6108525	6108759	4e-114
C2-0115	Chr.26	41.23	Chr.26 or Chr.12	Chr.08	3748785	3749160	2e-153
BNL1605	Chr.26	41.85	Chr.26 or Chr.12	Chr.08	8037146	8037026	5e-58
BNL2621	Chr.26	46.81	Chr.26 or Chr.12	Chr.08	6883774	6884315	0
DPL0039	Chr.26	52.12	Chr.26 or Chr.12	Chr.08	8080533	8081086	0
CM0050	Chr.26	52.52	Chr.26 or Chr.12	Chr.08	8026821	8027111	2e-98
DPL0567	Chr.26	52.71	Chr.26 or Chr.12	Chr.08	8027500	8026793	0
CGR6388	Chr.26	54.66	Chr.26 or Chr.12	Chr.08	11869189	11868535	0
CER0021	Chr.26	54.66	no sequence
JESPR234	Chr.26	55.12	Chr.26 or Chr.12	Chr.08	8777253	8777488	1e-32
CGR5830	Chr.26	55.42	Chr.26 or Chr.12	Chr.08	10487078	10487560	0
CGR5368	Chr.26	55.42	Chr.26 or Chr.12	Chr.08	10487738	10487191	0
BNL1115	Chr.26	55.42	Chr.26 or Chr.12	Chr.08	15338855	15338459	3e-116
DPL0183	Chr.26	55.89	Chr.26 or Chr.12	Chr.08	12669538	12668786	0
BNL3867	Chr.26	56.17	Chr.26 or Chr.12	Chr.08	11943747	11944057	4e-122
BNL0840	Chr.26	56.26	Chr.26 or Chr.12	Chr.08	15517164	15517027	5e-65
COT028	Chr.26	56.4088	Chr.26 or Chr.12	Chr.08	15517346	15517183	1e-77
DPL0391	Chr.26	56.45	Chr.26 or Chr.12	Chr.08	31198063	31197415	0
DPL1140	Chr.26	56.92	Chr.26 or Chr.12	Chr.08	34384128	34383470	0
DPL0028	Chr.26	57	Chr.23 or Chr.09	Chr.06	36937937	36938381	0
DPL0240	Chr.26	57.3	Chr.26 or Chr.12	Chr.08	33314381	33313750	0
CGR5324	Chr.26	57.67	Chr.26 or Chr.12	Chr.08	34383449	34383823	4e-166
BNL3599	Chr.26	58.32	Chr.26 or Chr.12	Chr.08	9388542	9389065	0
BNL1227	Chr.26	61.15	Chr.26 or Chr.12	Chr.08	35944570	35944289	4e-130
DPL1373	Chr.26	63.28	Chr.26 or Chr.12	Chr.08	36819248	36820045	0
CER0046	Chr.26	63.38	no sequence
DPL1283	Chr.26	64.02	Chr.26 or Chr.12	Chr.08	38034012	38034552	0
SHIN-1582	Chr.26	75.17	Chr.26 or Chr.12	Chr.08	40051961	40052867	0
GH243	Chr.26	80.64	Chr.26 or Chr.12	Chr.08	41189002	41188324	0
CGR6880	Chr.26	81.59	Chr.26 or Chr.12	Chr.08	41852005	41852398	0
MUCS064	Chr.26	83.42	Chr.26 or Chr.12	Chr.08	42573519	42572933	0
SHIN-1485	Chr.26	83.72	Chr.26 or Chr.12	Chr.08	42573472	42572660	0
DPL0565	Chr.26	84.12	Chr.26 or Chr.12	Chr.08	42831060	42831770	0
NAU2372	Chr.26	84.22	Chr.26 or Chr.12	Chr.08	42864288	42863768	0
DPL0380	Chr.26	84.51	Chr.26 or Chr.12	Chr.08	43099415	43098531	0
DPL0379	Chr.26	84.62	Chr.26 or Chr.12	Chr.08	43098781	43098353	0
C2-0052B	Chr.26	84.99	Chr.26 or Chr.12	Chr.08	43676133	43676555	0
DPL1575	Chr.26	85.46	Chr.26 or Chr.12	Chr.08	44619315	44618659	0
NAU5037	Chr.26	88.61	Chr.26 or Chr.12	Chr.08	45574867	45575191	4e-169
CGR6329	Chr.26	90.02	Chr.26 or Chr.12	Chr.08	46553008	46553432	0
BNL2495	Chr.26	91.98	Chr.26 or Chr.12	Chr.08	46952763	46953293	0
DC30107	Chr.26	92.3	no sequence
BNL3482	Chr.26	92.4	Chr.26 or Chr.12	Chr.08	46221437	46221511	2e-30
DPL0070	Chr.26	92.48	Chr.26 or Chr.12	Chr.08	47342127	47342846	0
DC30183	Chr.26	93.78	no sequence
NAU2170	Chr.26	97.6	Chr.26 or Chr.12	Chr.08	48972701	48972148	0
C2-0036	Chr.26	100.8	Chr.26 or Chr.12	Chr.08	50141016	50141433	0
JESPR121	Chr.26	101.1	Chr.26 or Chr.12	Chr.08	50423550	50423279	5e-105
DPL1756	Chr.26	101.36	Chr.26 or Chr.12	Chr.08	50512339	50511800	0
CGR6149	Chr.26	102.93	Chr.26 or Chr.12	Chr.08	49296832	49296385	0
BNL3537	Chr.26	109.15	Chr.26 or Chr.12	Chr.08	52796737	52796481	8e-122
BNL3423	Chr.26	112.48	Chr.26 or Chr.12	Chr.08	53838784	53839397	0
CGR5072	Chr.26	116.19	Chr.26 or Chr.12	Chr.08	53965988	53966383	0
NAU5397	Chr.26	117.6	Chr.26 or Chr.12	Chr.08	54097367	54097709	2e-177
NAU2251	Chr.26	118.4	Chr.26 or Chr.12	Chr.08	53965940	53966399	0
DPL1133	Chr.26	118.64	Chr.26 or Chr.12	Chr.08	53966205	53965666	0
NAU3774	Chr.26	119.56	Chr.26 or Chr.12	Chr.08	54455626	54456189	0
BNL2557	Chr.26	121.18	Chr.26 or Chr.12	Chr.08	54456309	54455817	0
DPL0917	Chr.26	125.7	Chr.26 or Chr.12	Chr.08	55556379	55555895	0
DPL0503	Chr.26	126.36	Chr.26 or Chr.12	Chr.08	55556378	55555895	0
DPL0886	Chr.26	130.61	Chr.26 or Chr.12	Chr.08	55754985	55755297	1e-153
BNL1402	Chr.26	132.41	Chr.26 or Chr.12	Chr.08	55755274	55755408	2e-49
C2-0055	Chr.26	137.17	Chr.26 or Chr.12	Chr.08	56544333	56544787	0
CGR5152	Chr.26	138.49	Chr.26 or Chr.12	Chr.08	56834695	56834192	0
DC40434	Chr.26	138.8	Chr.26 or Chr.12	Chr.08	56204726	56205283	0
DPL0481	Chr.26	140.88	Chr.26 or Chr.12	Chr.08	56947266	56947665	0
DPL0443	Chr.26	148.98	Chr.26 or Chr.12	Chr.08	56205301	56204847	0
NBRI_gC009	unmapped		Chr.16 or Chr.07	Chr.01	2108510	2108787	7e-123
NAU2984	unmapped		Chr.16 or Chr.07	Chr.01	3241911	3241423	0
DPL0432	unmapped		Chr.16 or Chr.07	Chr.01	12417463	12417876	0
HAU3273	unmapped		Chr.16 or Chr.07	Chr.01	13144371	13143994	0
HAU2346	unmapped		Chr.16 or Chr.07	Chr.01	13144378	13143994	0
NAU1085	unmapped		Chr.16 or Chr.07	Chr.01	13144378	13143994	0
HAU1483	unmapped		Chr.16 or Chr.07	Chr.01	13144390	13143994	0
TMB2945	unmapped		Chr.16 or Chr.07	Chr.01	20977709	20976980	0
CGR5139	unmapped		Chr.16 or Chr.07	Chr.01	27815242	27815576	4e-140
HAU1873	unmapped		Chr.16 or Chr.07	Chr.01	34701519	34702032	0
HAU3130	unmapped		Chr.16 or Chr.07	Chr.01	38144725	38144211	0
GH430	unmapped		Chr.16 or Chr.07	Chr.01	42515084	42514406	0
SHIN-1138	unmapped		Chr.16 or Chr.07	Chr.01	43357549	43357133	1e-174
DPL0757	unmapped		Chr.16 or Chr.07	Chr.01	45626953	45627352	2e-94
SHIN-1447	unmapped		Chr.16 or Chr.07	Chr.01	47102620	47102156	0
CIR208	unmapped		Chr.16 or Chr.07	Chr.01	47524154	47524337	6e-84
NAU3563	unmapped		Chr.16 or Chr.07	Chr.01	48355123	48354851	3e-142
NAU3822	unmapped		Chr.16 or Chr.07	Chr.01	48355323	48354854	0
GH057	unmapped		Chr.16 or Chr.07	Chr.01	52601058	52601674	0
GH253	unmapped		Chr.16 or Chr.07	Chr.01	52601675	52601058	0
CER0036	unmapped		Chr.16 or Chr.07	Chr.01	53879238	53878918	9e-110
DPL0603	unmapped		Chr.16 or Chr.07	Chr.01	54129494	54129911	4e-159
HAU0118	unmapped		Chr.15 or Chr.01	Chr.02	548219	547544	0
GH398	unmapped		Chr.15 or Chr.01	Chr.02	1194762	1195364	0
DPL0790	unmapped		Chr.15 or Chr.01	Chr.02	2263174	2262584	0
CGR6378	unmapped		Chr.15 or Chr.01	Chr.02	3507295	3507101	6e-65
DPL1540	unmapped		Chr.15 or Chr.01	Chr.02	3962544	3962161	0
CGR6529	unmapped		Chr.15 or Chr.01	Chr.02	4803173	4802608	0
SHIN-1383	unmapped		Chr.15 or Chr.01	Chr.02	7342079	7342392	1e-154
NAU4923	unmapped		Chr.15 or Chr.01	Chr.02	10243897	10243031	0
CIR113	unmapped		Chr.15 or Chr.01	Chr.02	11985900	11985605	1e-142
MUCS364	unmapped		Chr.15 or Chr.01	Chr.02	12119614	12119444	7e-84
SHIN-1187	unmapped		Chr.15 or Chr.01	Chr.02	16780757	16780381	0
CIR213	unmapped		Chr.15 or Chr.01	Chr.02	26336664	26336413	1e-102
TMB1963	unmapped		Chr.15 or Chr.01	Chr.02	26906434	26906838	6e-69
MUSB0277	unmapped		Chr.15 or Chr.01	Chr.02	28809613	28808987	0
DPL0697	unmapped		Chr.15 or Chr.01	Chr.02	29017666	29017040	0
COT004	unmapped		Chr.15 or Chr.01	Chr.02	32311503	32311853	4e-170
CIR211	unmapped		Chr.15 or Chr.01	Chr.02	32311695	32311425	5e-122
DPL0428	unmapped		Chr.15 or Chr.01	Chr.02	35598430	35598291	1e-58
CIR195	unmapped		Chr.15 or Chr.01	Chr.02	38833324	38833063	2e-126
DPL0909	unmapped		Chr.15 or Chr.01	Chr.02	39122314	39121595	0
DC20127	unmapped		Chr.15 or Chr.01	Chr.02	44106206	44106667	0
SHIN-1571	unmapped		Chr.15 or Chr.01	Chr.02	53492311	53492559	6e-110
NAU6382	unmapped		Chr.15 or Chr.01	Chr.02	54799779	54799010	0
NAU6640	unmapped		Chr.15 or Chr.01	Chr.02	56213104	56212538	0
NAU5228	unmapped		Chr.15 or Chr.01	Chr.02	57428792	57429091	3e-139
DC30210	unmapped		Chr.15 or Chr.01	Chr.02	57979004	57978546	0
NBRI_gB007	unmapped		Chr.15 or Chr.01	Chr.02	59691077	59691548	0
DPL0236	unmapped		Chr.15 or Chr.01	Chr.02	60541234	60540462	0
HAU2469	unmapped		Chr.15 or Chr.01	Chr.02	60694684	60694838	2e-50
DPL0346	unmapped		Chr.15 or Chr.01	Chr.02	60892901	60893401	0
SHIN-1026	unmapped		Chr.15 or Chr.01	Chr.02	62645617	62646470	0
STV061	unmapped		Chr.15 or Chr.01	Chr.02	62645904	62646219	6e-133
HAU0877	unmapped		Chr.17 or Chr.02	Chr.03	307229	306020	0
HAU3233	unmapped		Chr.17 or Chr.02	Chr.03	307318	306732	0
TMB1497	unmapped		Chr.17 or Chr.02	Chr.03	799274	799680	2e-177
MUCS546	unmapped		Chr.17 or Chr.02	Chr.03	1239894	1240424	0
SHIN-1584	unmapped		Chr.17 or Chr.02	Chr.03	3891564	3892211	0
STV011	unmapped		Chr.17 or Chr.02	Chr.03	4905192	4905688	0
C2-0132	unmapped		Chr.17 or Chr.02	Chr.03	5924929	5925314	2e-105
NBRI_gB001	unmapped		Chr.17 or Chr.02	Chr.03	18884656	18884160	0
DPL0217	unmapped		Chr.17 or Chr.02	Chr.03	21979138	21979632	0
NAU6629	unmapped		Chr.17 or Chr.02	Chr.03	30536913	30536144	0
TMB2053	unmapped		Chr.17 or Chr.02	Chr.03	36861460	36861009	0
NBRI_gJ006	unmapped		Chr.17 or Chr.02	Chr.03	40618734	40618339	3e-162
CGR5894	unmapped		Chr.17 or Chr.02	Chr.03	41260059	41260561	0
NAU0941	unmapped		Chr.14 or Chr.02	Chr.03	41423598	41422980	0
DPL1201	unmapped		Chr.17 or Chr.02	Chr.03	42084904	42084084	0
HAU2786	unmapped		Chr.17 or Chr.02	Chr.03	42319181	42318317	0
HAU1413	unmapped		Chr.17 or Chr.02	Chr.03	42319359	42318273	0
NAU2742	unmapped		Chr.17 or Chr.02	Chr.03	42347607	42348015	0
SHIN-0727	unmapped		Chr.17 or Chr.02	Chr.03	42347607	42348015	0
DPL1239	unmapped		Chr.17 or Chr.02	Chr.03	45085767	45086348	0
SHIN-0334	unmapped		Chr.24 or Chr.08	Chr.04	2880119	2879800	6e-159
DPL0160	unmapped		Chr.24 or Chr.08	Chr.04	9535942	9535425	0
JESPR278	unmapped		Chr.24 or Chr.08	Chr.04	13791885	13791731	4e-61
CM0161	unmapped		Chr.24 or Chr.08	Chr.04	17598390	17598097	3e-118
GH268	unmapped		Chr.24 or Chr.08	Chr.04	19825676	19826364	0
GH454	unmapped		Chr.24 or Chr.08	Chr.04	19826364	19825705	0
DPL0849	unmapped		Chr.24 or Chr.08	Chr.04	21930026	21929470	0
MUSB0994	unmapped		Chr.24 or Chr.08	Chr.04	27070011	27069327	0
GH270	unmapped		Chr.24 or Chr.08	Chr.04	31986281	31986785	8e-76
DPL0686	unmapped		Chr.24 or Chr.08	Chr.04	32283703	32283941	2e-85
MUCS160	unmapped		Chr.24 or Chr.08	Chr.04	32290519	32290789	9e-138
CGR5165	unmapped		Chr.24 or Chr.08	Chr.04	32894025	32894256	1e-117
DPL0357	unmapped		Chr.24 or Chr.08	Chr.04	34294001	34293719	1e-132
C2-0024	unmapped		Chr.24 or Chr.08	Chr.04	35912671	35912758	2e-35
SHIN-1341	unmapped		Chr.24 or Chr.08	Chr.04	39661796	39662327	0
BNL1528	unmapped		Chr.24 or Chr.08	Chr.04	40610182	40609802	1e-164
BNL3030	unmapped		Chr.24 or Chr.08	Chr.04	42663770	42664253	0
GH222	unmapped		Chr.24 or Chr.08	Chr.04	44425606	44425100	0
CGR6902	unmapped		Chr.24 or Chr.08	Chr.04	45326786	45327174	9e-178
NBRI_gK015	unmapped		Chr.24 or Chr.08	Chr.04	45537919	45538356	4e-143
NAU5095	unmapped		Chr.24 or Chr.08	Chr.04	50039092	50038520	0
HAU1647	unmapped		Chr.24 or Chr.08	Chr.04	53572227	53571760	0
DC40229	unmapped		Chr.24 or Chr.08	Chr.04	54874469	54874837	5e-177
SHIN-0272	unmapped		Chr.24 or Chr.08	Chr.04	56175260	56175526	6e-132
DPL0551	unmapped		Chr.24 or Chr.08	Chr.04	56380916	56380322	0
HAU3320	unmapped		Chr.24 or Chr.08	Chr.04	58024419	58023576	0
CGR6689	unmapped		Chr.14 or Chr.03	Chr.05	1275146	1274598	0
HAU0569	unmapped		Chr.14 or Chr.03	Chr.05	6363285	6363772	0
MUCS071	unmapped		Chr.14 or Chr.03	Chr.05	6363776	6363285	0
DPL1107	unmapped		Chr.14 or Chr.03	Chr.05	6841446	6841910	0
SHIN-1339	unmapped		Chr.14 or Chr.03	Chr.05	6841874	6841143	0
SHIN-0919	unmapped		Chr.14 or Chr.03	Chr.05	10273616	10274302	0
SHIN-0919	unmapped		Chr.14 or Chr.03	Chr.05	10273616	10274302	0
DPL0697	unmapped		Chr.14 or Chr.03	Chr.05	14087644	14087021	0
CGR6217	unmapped		Chr.14 or Chr.03	Chr.05	52989174	52989638	0
SHIN-1066	unmapped		Chr.14 or Chr.03	Chr.05	60013639	60014349	0
SHIN-0042	unmapped		Chr.14 or Chr.03	Chr.05	61494976	61495262	2e-42
GH529	unmapped		Chr.14 or Chr.03	Chr.05	61974836	61975166	2e-143
HAU0866	unmapped		Chr.14 or Chr.03	Chr.05	62188464	62188126	1e-173
C2-0001	unmapped		Chr.23 or Chr.09	Chr.06	4076556	4077025	0
DPL1247	unmapped		Chr.23 or Chr.09	Chr.06	5532582	5533031	5e-154
DPL1017	unmapped		Chr.23 or Chr.09	Chr.06	5591329	5592114	0
CGR6170	unmapped		Chr.23 or Chr.09	Chr.06	5592010	5591681	7e-172
GH452	unmapped		Chr.23 or Chr.09	Chr.06	36308272	36308512	3e-114
DPL0560	unmapped		Chr.23 or Chr.09	Chr.06	37829381	37829961	0
CGR6876	unmapped		Chr.23 or Chr.09	Chr.06	42503090	42502497	0
MUSB0391	unmapped		Chr.23 or Chr.09	Chr.06	42719153	42720038	0
HAU0270	unmapped		Chr.23 or Chr.09	Chr.06	45347417	45346827	0
CGR5426	unmapped		Chr.23 or Chr.09	Chr.06	45536020	45535758	2e-136
DPL0358	unmapped		Chr.23 or Chr.09	Chr.06	46960499	46960051	0
NAU3379	unmapped		Chr.23 or Chr.09	Chr.06	47911650	47910915	0
MUSS398	unmapped		Chr.23 or Chr.09	Chr.06	50375880	50376300	0
JESPR253	unmapped		Chr.21 or Chr.11	Chr.07	3095066	3094931	7e-40
DPL0042	unmapped		Chr.21 or Chr.11	Chr.07	5012795	5013605	0
CGR5167	unmapped		Chr.21 or Chr.11	Chr.07	6395019	6395383	2e-166
CGR5808	unmapped		Chr.21 or Chr.11	Chr.07	6531110	6530721	1e-157
MUSS039	unmapped		Chr.21 or Chr.11	Chr.07	12629565	12629288	2e-103
CGR6580	unmapped		Chr.21 or Chr.11	Chr.07	12634644	12635174	0
HAU2937	unmapped		Chr.21 or Chr.11	Chr.07	15070295	15069823	0
NAU1103	unmapped		Chr.21 or Chr.11	Chr.07	15070583	15069835	0
TMB0904	unmapped		Chr.21 or Chr.11	Chr.07	28407345	28406940	0
HAU1363	unmapped		Chr.21 or Chr.11	Chr.07	46559282	46559832	0
GH482	unmapped		Chr.21 or Chr.11	Chr.07	46822023	46822559	0
DPL1121	unmapped		Chr.21 or Chr.11	Chr.07	46966665	46966002	0
GH451	unmapped		Chr.21 or Chr.11	Chr.07	58205941	58206771	0
SHIN-1025	unmapped		Chr.21 or Chr.11	Chr.07	60301974	60302592	0
DC40080	unmapped		Chr.26 or Chr.12	Chr.08	2645962	2645508	0
DPL1379	unmapped		Chr.26 or Chr.12	Chr.08	2647512	2648024	0
DPL0252	unmapped		Chr.26 or Chr.12	Chr.08	2648020	2647512	0
DPL1257	unmapped		Chr.26 or Chr.12	Chr.08	10085319	10085862	0
HAU1237	unmapped		Chr.26 or Chr.12	Chr.08	34233429	34232922	0
SHIN-0607	unmapped		Chr.26 or Chr.12	Chr.08	36165224	36164710	0
HAU1738	unmapped		Chr.26 or Chr.12	Chr.08	38588576	38588987	2e-176
NBRI_gL035	unmapped		Chr.26 or Chr.12	Chr.08	41188541	41188797	6e-116
NBRI_gL026	unmapped		Chr.26 or Chr.12	Chr.08	41188847	41188541	5e-147
HAU2532	unmapped		Chr.26 or Chr.12	Chr.08	41719632	41720670	0
DPL0303	unmapped		Chr.26 or Chr.12	Chr.08	42546376	42546533	1e-70
SHIN-1174	unmapped		Chr.26 or Chr.12	Chr.08	53286494	53286966	0
HAU3018	unmapped		Chr.26 or Chr.12	Chr.08	53765095	53765879	0
CGR6477	unmapped		Chr.26 or Chr.12	Chr.08	54235770	54235451	1e-145
NBRI_e1744	unmapped		Chr.26 or Chr.12	Chr.08	56205019	56204788	1e-84
NBRI_e1744	unmapped		Chr.26 or Chr.12	Chr.08	56205019	56204788	1e-84
DPL1101	unmapped		Chr.19 or Chr.05	Chr.09	1949091	1948580	0
MUCS100	unmapped		Chr.19 or Chr.05	Chr.09	2403471	2403857	0
SHIN-1038	unmapped		Chr.19 or Chr.05	Chr.09	9206164	9205398	0
DPL0595	unmapped		Chr.19 or Chr.05	Chr.09	14294589	14293886	0
TMB0366	unmapped		Chr.19 or Chr.05	Chr.09	16547972	16548419	0
MUCS330	unmapped		Chr.19 or Chr.05	Chr.09	17620632	17621190	0
NAU1156	unmapped		Chr.19 or Chr.05	Chr.09	17620632	17621474	0
SHIN-0090	unmapped		Chr.19 or Chr.05	Chr.09	17620632	17621474	0
HAU0917	unmapped		Chr.19 or Chr.05	Chr.09	21838055	21839109	0
HAU3186	unmapped		Chr.19 or Chr.05	Chr.09	21838151	21839109	0
NAU4100	unmapped		Chr.19 or Chr.05	Chr.09	21838216	21839069	0
DC40309	unmapped		Chr.19 or Chr.05	Chr.09	22030007	22029653	1e-178
HAU2185	unmapped		Chr.19 or Chr.05	Chr.09	23998772	23998006	0
SHIN-0828	unmapped		Chr.19 or Chr.05	Chr.09	25788839	25789359	0
MUSS296	unmapped		Chr.19 or Chr.05	Chr.09	25794192	25794650	0
SHIN-0957	unmapped		Chr.19 or Chr.05	Chr.09	25794317	25794650	5e-175
SHIN-0791	unmapped		Chr.19 or Chr.05	Chr.09	27818143	27818740	0
NAU2970	unmapped		Chr.19 or Chr.05	Chr.09	27818695	27818144	0
NAU1200	unmapped		Chr.19 or Chr.05	Chr.09	43771681	43771056	0
GH686	unmapped		Chr.19 or Chr.05	Chr.09	48222625	48223257	0
CGR6757	unmapped		Chr.19 or Chr.05	Chr.09	48408676	48409152	0
SHIN-0555	unmapped		Chr.19 or Chr.05	Chr.09	52711372	52711592	1e-85
SHIN-0022	unmapped		Chr.19 or Chr.05	Chr.09	52712634	52712965	5e-146
C2-0022C	unmapped		Chr.19 or Chr.05	Chr.09	58629764	58629982	1e-47
COT125	unmapped		Chr.19 or Chr.05	Chr.09	68019576	68019983	1e-173
CGR6584	unmapped		Chr.25 or Chr.06	Chr.10	4718348	4717912	0
DPL0387	unmapped		Chr.25 or Chr.06	Chr.10	10923361	10923691	5e-105
DPL0018	unmapped		Chr.25 or Chr.06	Chr.10	16899354	16900015	0
MUSB0979	unmapped		Chr.25 or Chr.06	Chr.10	30500421	30501114	0
NAU3551	unmapped		Chr.25 or Chr.06	Chr.10	56085503	56084901	0
BNL4067	unmapped		Chr.25 or Chr.06	Chr.10	58621868	58622418	0
HAU2847	unmapped		Chr.20 or Chr.10	Chr.11	200504	200035	0
HAU2358	unmapped		Chr.20 or Chr.10	Chr.11	1693546	1693137	0
NAU4870	unmapped		Chr.20 or Chr.10	Chr.11	2856315	2857298	0
SHIN-0654	unmapped		Chr.20 or Chr.10	Chr.11	2899059	2899370	3e-144
NAU4873	unmapped		Chr.20 or Chr.10	Chr.11	5241847	5241028	0
NAU5195	unmapped		Chr.20 or Chr.10	Chr.11	9752769	9753391	0
SHIN-1586	unmapped		Chr.20 or Chr.10	Chr.11	9752769	9753391	0
SHIN-0779	unmapped		Chr.20 or Chr.10	Chr.11	18810862	18811674	0
GH320	unmapped		Chr.20 or Chr.10	Chr.11	25239909	25240379	0
TMB1939	unmapped		Chr.20 or Chr.10	Chr.11	28493213	28492827	3e-175
GH059	unmapped		Chr.20 or Chr.10	Chr.11	43953160	43953637	0
GH297	unmapped		Chr.20 or Chr.10	Chr.11	43953160	43953637	0
SHIN-1207	unmapped		Chr.20 or Chr.10	Chr.11	47322647	47322947	1e-151
HAU1516	unmapped		Chr.20 or Chr.10	Chr.11	54901403	54902229	0
DC40113	unmapped		Chr.20 or Chr.10	Chr.11	55705856	55706323	0
HAU2543	unmapped		Chr.20 or Chr.10	Chr.11	60680210	60679640	0
CGR5040	unmapped		Chr.20 or Chr.10	Chr.11	62162813	62163024	1e-93
SHIN-1421	unmapped		Chr.20 or Chr.10	Chr.11	62471842	62472642	0
TMB1933	unmapped		Chr.22 or Chr.04	Chr.12	178040	177451	0
HAU1439	unmapped		Chr.22 or Chr.04	Chr.12	3310638	3311030	0
SHIN-0963	unmapped		Chr.22 or Chr.04	Chr.12	5025261	5025863	0
CGR6760	unmapped		Chr.22 or Chr.04	Chr.12	5025511	5025958	0
CGR6858	unmapped		Chr.22 or Chr.04	Chr.12	20120265	20120637	1e-79
SHIN-0002	unmapped		Chr.22 or Chr.04	Chr.12	31510677	31510975	7e-115
NAU0913	unmapped		Chr.22 or Chr.04	Chr.12	32304437	32304097	3e-147
SHIN-1157	unmapped		Chr.22 or Chr.04	Chr.12	33831295	33831774	0
GH088	unmapped		Chr.18 or Chr.13	Chr.13	116195	116019	3e-76
MUSB0285	unmapped		Chr.18 or Chr.13	Chr.13	1049810	1050519	0
SHIN-1452	unmapped		Chr.18 or Chr.13	Chr.13	2142700	2142225	0
DPL0341	unmapped		Chr.18 or Chr.13	Chr.13	6042941	6042200	0
HAU1791	unmapped		Chr.18 or Chr.13	Chr.13	7988959	7988586	0
SHIN-1461	unmapped		Chr.18 or Chr.13	Chr.13	7988959	7988586	0
SHIN-1202	unmapped		Chr.18 or Chr.13	Chr.13	12923237	12922940	1e-130
BNL3473	unmapped		Chr.18 or Chr.13	Chr.13	37117749	37118233	0
MUSS342	unmapped		Chr.18 or Chr.13	Chr.13	37750283	37750568	7e-138
NBRI_gF020	unmapped		Chr.18 or Chr.13	Chr.13	39721406	39722107	0
DC40150	unmapped		Chr.18 or Chr.13	Chr.13	39854375	39853921	0
[truncated: 28 more rows]
