# Supplementary material for: Quantitative trait loci analysis of fiber quality traits using a random-mated recombinant inbred population in Upland cotton (Gossypium hirsutum L.)
Source: BMC Genomics. 2014 May 24;15(1):397. doi: 10.1186/1471-2164-15-397 (PMC4055785; doi:10.1186/1471-2164-15-397)
Supplement: Supplementary file 5 — Additional file 5: Pearson correlation coefficients among traits in random-mated RI population and parents. (XLSX 10 KB) [file 12864_2014_6104_MOESM5_ESM.xlsx]

## Sheet: Additional file 5
Additional file 5. Pearson correlation coefficients among traits in random-mated RIL population and parents
Parents
	MIC	SFC	STR	UHM	UI
ELO	0.53+	-0.3194	-0.0907	-0.3119	0.1971
MIC		-0.2883	-0.0438	-0.56+	0.2873
SFC			-0.63*	-0.282	-0.85**
STR				0.3675	0.53+
UHM					0.51
RILs
	MIC	SFC	STR	UHM	UI
ELO	0.07	-0.35**	0.06	-0.12	0.20**
MIC		-0.15**	-0.08	-0.43**	0.01
SFC			-0.66**	-0.24**	-0.87**
STR				0.55**	0.71**
UHM					0.50**
+Significant at the 0.10 probability level
*Signifi cant at the 0.05 probability level.
**Signifi cant at the 0.01 probability level.
ELO = percent elongation of fibers before breaking
MIC = a measure of fiber fineness or maturity by an airflow instrument that measures the air permeability of a constant mass of cotton fibers compressed to a fixed volume
SFC = short fiber content, calculated as the content (in %) of fiber shorter than 1.27 mm
STR = force required to break a bundle of fibers one tex unit in size
UHM = upper half mean length, the average length of the longer one-half of the fibers sampled
UI = uniformity index, calculated as the (mean length/UHM) x 100
