# Supplementary material for: Quantitative trait loci analysis of fiber quality traits using a random-mated recombinant inbred population in Upland cotton (Gossypium hirsutum L.)
Source: BMC Genomics. 2014 May 24;15(1):397. doi: 10.1186/1471-2164-15-397 (PMC4055785; doi:10.1186/1471-2164-15-397)
Supplement: Supplementary file 6 — Additional file 6: Marker loci associated with fiber quality traits. (XLSX 84 KB) [file 12864_2014_6104_MOESM6_ESM.xlsx]

## Sheet: Additional file 6
Additional file 6. Marker loci associated with fiber quality traits
				ELO	ELO	ELO	MIC	MIC	MIC	SFC	SFC	SFC	STR	STR	STR	UHM	UHM	UHM	UI	UI	UI	Congruence with previously reported QTLs		Possible belonging to hotspot suggested by Said et al (2013)c)
Loci Name	Chromosome	Position	# Traits	Significance//Effecta)	QTLb)	Used for prediction	Significance//Effecta)	QTLb)	Used for prediction	Significance//Effecta)	QTLb)	Used for prediction	Significance//Effecta)	QTLb)	Used for prediction	Significance//Effecta)	QTLb)	Used for prediction	Significance//Effecta)	QTLb)	Used for prediction	Closest markers	References
BNL2599a	Chr.01	117	2							HS//0.224	qSFC-c1		HS//-1.032	qSTR-c1
NAU2265a	Chr.02	8.5	1													HS//-0.02	qUHM-c2-2					NAU2277	Zhang et al. (2013) PLoS ONE 8:e57220
BNL1434a	Chr.02	89.3	1													HS//-0.019	qUHM-c2-1					pGH399a	Chee et al. (2005) TAG 111:771-782
CGR6383a	Chr.03	87.9	1																ES//0.448	qUI-c3		pAR172, MUSS172	Chee et al. (2005) TAG 111:771-782; Wang et al. (2012), TAG 125:1263-1274
CGR6528a	Chr.03	107.8	1							ES//0.244	qSFC-c3	yes										pAR172	Chee et al. (2005) TAG 111:771-782
BNL1167a	Chr.04	46.4	1										ES//1.009	qSTR-c4-1
HAU0087a	Chr.04	72.7	1				ES//-0.155	qMIC-c4																c4-Micronaire-Hotspot-2
MUSS145a	Chr.04	73.1	1				ES//-0.163	qMIC-c4																c4-Micronaire-Hotspot-2
UCD216b	Chr.04	73.4	3	HS//0.32	qELO-c4-1	yes										HS//-0.029	qUHM-c4		ES//-0.436	qUI-c4	yes			c4-FL-Hotspot-4
UCD108a	Chr.04	73.8	1				ES//-0.173	qMIC-c4																c4-Micronaire-Hotspot-2
UCD120a	Chr.04	73.8	1				ES//-0.166	qMIC-c4																c4-Micronaire-Hotspot-2
NAU2291b	Chr.04	74.3	3	HS//0.336	qELO-c4-1											HS//-0.027	qUHM-c4		HS//-0.431	qUI-c4				c4-FL-Hotspot-4
NAU2477b	Chr.04	74.5	5	ES//0.326	qELO-c4-1					HS//0.265	qSFC-c4	yes	HS//-0.92	qSTR-c4-2	yes	HS//-0.03	qUHM-c4		ES//-0.49	qUI-c4				c4-FL-Hotspot-4
CIR091a	Chr.04	83.7	1	HS//0.297	qELO-c4-2	yes
HAU0006a	Chr.05	54.9	1	ES//-0.509	qELO-c5-1	yes																pAR206, JESPR065	Chee et al. (2005) TAG 111:757-763; Shen et al. (2005) Mol Breed 15:169-181
DPL0622a	Chr.05	56.1	1	HS//-0.29	qELO-c5-1
TMC005a	Chr.05	61.4	2	HS//-0.391	qELO-c5-1								HS//1.436	qSTR-c5-1	yes
DC40122a	Chr.05	109.5	2													ES//-0.028	qUHM-c5-1		ES//-0.486	qUI-c5		pGH530; A1135	Chee et al. (2005) TAG 111:757-763; Lacape et al. (2005) Crop Sci 45:123-140
SHIN-1552a	Chr.05	109.9	3										ES//1.082	qSTR-c5-2	yes	ES//0.029	qUHM-c5-1		ES//0.405	qUI-c5		CIR373, NAU0779, NAU3014, BNL3452	Wang et al.(2012) TAG 125:1263-1274, Wang et al. (2012) TAG 124:1415-1428; Zhang et al. (2013) PLoS ONE 8:e57220
MUSS106a	Chr.05	123	1													HS//0.025	qUHM-c5-2					NAU3607	Zhang et al. (2013) PLoS ONE 8:e57220
DPL0063a	Chr.05	123.4	1	HS//-0.399	qELO-c5-2																	CIR373	Wang et al. (2012) TAG 125:1263-1274
BNL3400a	Chr.05	129.2	1													HS//-0.03	qUHM-c5-2
DPL1525a	Chr.06	119.7	1				HS//0.194	qMIC-c6														TMD002	Wang et al. (2012) TAG124:1415-1428
DPL0238a	Chr.06	119.9	2							ES//0.335	qSFC-c6-1								HS//-0.486	qUI-c6-1		pAR988	Chee et al. (2005) TAG 111:771-782
DPL1362a	Chr.06	147.8	2							HS//-0.24	qSFC-c6-2								HS//0.378	qUI-c6-2	yes
C2-0114a	Chr.07	58.6	4							ES//0.414	qSFC-c7	yes	ES//-2.739	qSTR-c7-1	yes	HS//-0.032	qUHM-c7	yes	ES//-0.827	qUI-c7-1	yes	NAU2995, GH527; DC40182; E6M5_100	Wang et al. (2012) TAG 124:1415-1428; Ning et al. (2014) Euphytica 195:143-156; Zhang et al.(2012) Mol Breed 29:335-348; Lacape et al. (2010) BMC Plant Biology, 10:132	c7-FS-Hotspot-1, c7-FL-Hotspot-5
DPL0852a	Chr.07	59.2	4							HS//0.226	qSFC-c7		ES//-1.724	qSTR-c7-1		HS//-0.021	qUHM-c7		ES//-0.542	qUI-c7-1		DPL0852	Ning et al. (2014) Euphytica 195:143-156	c7-FS-Hotspot-1, c7-FL-Hotspot-5
BNL2733a	Chr.07	64.9	1													HS//-0.018	qUHM-c7
BNL1026a	Chr.07	66.9	2													HS//-0.025	qUHM-c7		ES//-0.398	qUI-c7-2
SHIN-0438a	Chr.07	146.6	1										ES//-1.823	qSTR-c7-2
TMB2781a	Chr.08	35.2	1	HS//0.277	qELO-c8-1
HAU3369a	Chr.08	43.4	1				ES//-0.155	qMIC-c8-1														TMB2899	Wang et al. (2012) TAG 125:1263-1274
SHIN-0352b	Chr.08	79	1	HS//-0.369	qELO-c8-2
TMB2929a	Chr.08	79	1	ES//-0.443	qELO-c8-2
C2-0038a	Chr.08	82.2	3				ES//0.148	qMIC-c8-2		ES//-0.255	qSFC-c8								ES//0.384	qUI-c8		SHIN-0426	Zhang et al. (2012) Mol Breed 29:335-348
UCD552a	Chr.08	138.5	1	HS//0.227	qELO-c8-3																	BNL3800	Zhang et al. (2012) Mol Breed 29:335-348
SHIN-0050a	Chr.09	106.9	2							ES//-0.318	qSFC-c9								ES//0.44	qUI-c9
MUSS298b	Chr.09	118.6	1													HS//0.027	qUHM-c9
SHIN-1542a	Chr.09	122.5	1													HS//-0.024	qUHM-c9
COT119a	Chr.10	49.6	1				ES//0.257	qMIC-c10	yes
CM0027a	Chr.10	86.6	1										HS//-0.996	qSTR-c10
DPL0570a	Chr.11	19.7	1	HS//-0.382	qELO-c11																	NAU0980; pAR570	Zhang et al. (2013) PLoS ONE 8:e57220; Chee et al. (2005) TAG 111:757-763
TMB1980a	Chr.11	19.7	1	HS//-0.357	qELO-c11
DPL0715a	Chr.11	19.8	1	HS//-0.364	qELO-c11
DPL1931a	Chr.11	19.8	1	HS//-0.394	qELO-c11
NAU2257a	Chr.11	19.9	1	HS//-0.385	qELO-c11
GH329a	Chr.11	78.9	3							HS//0.317	qSFC-c11		ES//-1.61	qSTR-c11-1	yes				HS//-0.482	qUI-c11	yes	BNL3431	Wang et al. (2012) TAG 124:1415-1428
CGR6218a	Chr.11	95.6	1										ES//-1.452	qSTR-c11-2
BNL3649b	Chr.11	160.2	1				ES//0.219	qMIC-c11
DPL1358a	Chr.11	162.4	1				ES//0.195	qMIC-c11
DPL0270a	Chr.11	162.7	1				HS//0.178	qMIC-c11
SHIN-0966a	Chr.11	184.7	1													HS//-0.022	qUHM-c11
SHIN-1490a	Chr.12	29.4	1	HS//0.265	qELO-c12																	CGR5193, BNL2578	Zhang et al. (2013) PLoS ONE 8:e57220; Wang et al. (2012) TAG 125:1263-1274
MUSB0846a	Chr.12	46.4	1													HS//0.035	qUHM-c12	yes
DPL1575b	Chr.12	64.1	1							ES//0.227	qSFC-c12	yes
DC30107a	Chr.12	70.4	1																ES//-0.385	qUI-c12		NAU3662	Wang et al. (2007) Crop Sci 47:1384-1392	c12-FU-Hotspot-1
BNL1421a	Chr.13	47.5	3				ES//-0.184	qMIC-c13					ES//-0.734	qSTR-c13					ES//-0.286	qUI-c13		E4M6_232	Lacape et al. (2005) Crop Sci 45:123-140
NAU0895a	Chr.14	1.4	1													HS//-0.021	qUHM-c14
NAU3820a	Chr.14	29.8	1				HS//0.145	qMIC-c14-1	yes													pAR355	Draye et al. (2005) TAG 111:764-771	c14-Micronaire-Hotspot-8
BNL3545a	Chr.14	122.7	1	HS//0.239	qELO-c14
SHIN-1635b	Chr.14	128.6	1				HS//0.151	qMIC-c14-2	yes													pAR043	Draye et al. (2005) TAG 111:764-771
CGR6444a	Chr.15	63.8	2							ES//-0.333	qSFC-c15-1								HS//0.452	qUI-c15-1
TMB0323a	Chr.15	70.6	3							ES//-0.356	qSFC-c15-2	yes	HS//1.087	qSTR-c15-1					ES//0.546	qUI-c15-2	yes
DPL0615a	Chr.15	78.6	1										HS//-1.08	qSTR-c15-2								BNL3090	Wang et al. (2012) TAG 124:1415-1428
DPL1427a	Chr.15	81.4	1																HS//-0.607	qUI-c15-3
DC40054a	Chr.16	33.2	1	HS//0.371	qELO-c16-1	yes
CM0066a	Chr.16	48.3	4							HS//-0.412	qSFC-c16-1	yes	HS//1.487	qSTR-c16	yes	HS//0.034	qUHM-c16	yes	HS//0.75	qUI-c16-1	yes	JESPR297, BNL1395	Zhang et al. (2013) PLoS ONE 8:e57220; An et al. (2010) Euphytica 172:21-34
TMB1409a	Chr.16	75.1	1	HS//-0.261	qELO-c16-2																	CIR100	Yu et al. (2013) TAG 126:275-287
CGR6015a	Chr.16	82.5	1				HS//-0.209	qMIC-c16														NAU2626, MUCS006; NAU2931, E4M6_312	Wang et al. (2012) TAG 124:1415-1428; An et al. (2010) Euphytica 172:21-34;Zhang et al. (2013) PLoS ONE 8:e57220; Lacape et al. (2005) Crop Sci 45:123-140
CGR5656a	Chr.16	88	2							HS//-0.256	qSFC-c16-2								HS//0.422	qUI-c16-2		BNL2634, NAU2627, NAU2820	Shen et al. (2005) Mol Breed 15:169-181; Zhang et al. (2013) PLoS ONE 8:e57220; Zhang et al. (2012) Mol Breed 29:335-348
SHIN-0129a	Chr.17	69.2	1				HS//-0.133	qMIC-c17														pAR172; pAR250; BNL3590	Draye et al. (2005) TAG 111:764-771; Zhang et al. (2013) PLoS ONE 8:e57220	c17-Micronaire-Hotspot-11
BNL1606a	Chr.17	92.1	1	ES//-0.419	qELO-c17
DPL0045a	Chr.17	92.1	1	ES//-0.482	qELO-c17
CIR012a	Chr.18	56.6	1	HS//-0.483	qELO-c18-1																	BNL3280	Shen et al. (2005) Mol Breed 15:169-181
TMB1208b	Chr.18	60.4	1													ES//0.043	qUHM-c18-1	yes				BNL3280; JESPR153	Shen et al. (2005) Mol Breed 15:169-181; Zhang et al. (2013) PLoS ONE 8:e57220
DPL0807a	Chr.18	66	1				ES//-0.378	qMIC-c18-1	yes													JESPR153; BNL3479	Zhang et al. (2013) PLoS ONE 8:e57220; Wang et al. (2012) TAG 125:1263-1274
DOW006a	Chr.18	68.8	2				ES//-0.291	qMIC-c18-1								ES//0.037	qUHM-c18-2	yes				BNL3280; JESPR153	Shen et al. (2005) Mol Breed 15:169-181; Zhang et al. (2013) PLoS ONE 8:e57220	c18-Micronaire-Hotspot-12
DOW067a	Chr.18	73.3	1																HS//-0.441	qUI-c18
CIR099a	Chr.18	76.7	1	HS//0.233	qELO-c18-2																	CIR099	An et al. (2010) Euphytica 172:21-34
MUSB1135a	Chr.18	105.8	1				HS//0.151	qMIC-c18-2
CIR216a	Chr.18	110	1				HS//0.134	qMIC-c18-2
CGR5900a	Chr.19	63.2	1	ES//-0.418	qELO-c19																			c19-FE-Hotspot-3
DPL0163a	Chr.19	64.8	1	HS//-0.387	qELO-c19	yes																E8M8_124	Lacape et al. (2005) Crop Sci. 45:123-140	c19-FE-Hotspot-3
DPL0908a	Chr.19	66.5	1	ES//-0.479	qELO-c19																			c19-FE-Hotspot-3
COT010a	Chr.19	67.3	1	ES//-0.476	qELO-c19																			c19-FE-Hotspot-3
DC40242a	Chr.19	67.3	1	ES//0.429	qELO-c19																			c19-FE-Hotspot-3
DPL0137a	Chr.19	68	1	ES//-0.443	qELO-c19																			c19-FE-Hotspot-3
DPL0071a	Chr.19	105.7	1													HS//0.021	qUHM-c19-1					NAU5489, BNL3845	Wang et al. (2012) TAG 124:1415-1428; Wang et al. 2012, TAG 125:1263-1274
CGR6225a	Chr.19	124.4	1				ES//0.194	qMIC-c19
TMB0189b	Chr.19	129.2	1				ES//0.265	qMIC-c19														pGH239	Draye et al. (2005) TAG 111:764-771
COT089b	Chr.19	129.5	1				ES//0.262	qMIC-c19
NAU2560a	Chr.19	178.4	1													HS//0.022	qUHM-c19-2
NAU2217a	Chr.19	178.4	1													HS//0.025	qUHM-c19-2
CGR5548a	Chr.20	31.2	1				HS//0.132	qMIC-c20-1														G1104	Draye et al. TAG 111:764-771
JESPR190a	Chr.20	41	1				HS//0.243	qMIC-c20-2
SHIN-0170a	Chr.20	41	1				ES//0.267	qMIC-c20-2	yes
DPL0442a	Chr.20	65.8	1				HS//0.153	qMIC-c20-3
TMB0317a	Chr.20	78.1	1	HS//0.287	qELO-c20-1																	BNL0119	Yu et al. (2013) TAG 126:275-287
CM0160b	Chr.20	82.8	1										HS//1.12	qSTR-c20								BNL0119	Yu et al. (2013) TAG 126:275-287
CGR5565a	Chr.20	145.1	1	ES//-0.257	qELO-c20-2																	A1158	Chee et al. (2005) TAG 111:757-763
CGR5106a	Chr.20	151.2	1							HS//-0.257	qSFC-c20											A1158	Chee et al. (2005) TAG 111:771-782
CGR5113a	Chr.21	25.8	1	ES//-0.405	qELO-c21	yes
HAU2026a	Chr.21	109.3	2							ES//-0.282	qSFC-c21								ES//0.384	qUI-c21		MUSB0810	Wang et al. (2012) TAG 125:1263-1274
JESPR238a	Chr.21	133	1										ES//1.26	qSTR-c21								NAU5091	Qin et al. (2008) TAG 117:883-894
DC40316a	Chr.21	166.4	1				HS//0.144	qMIC-c21
SHIN-1547a	Chr.22	43.3	1													ES//-0.031	qUHM-c22-1					pAR206	Chee et al. (2005) TAG 111:771-782
NAU5046a	Chr.22	49.1	1													ES//-0.025	qUHM-c22-1
NAU5099a	Chr.22	55.4	1													ES//-0.026	qUHM-c22-2					NAU3323	Yu et al. (2013) TAG 126:275-287
HAU0086b	Chr.22	77.4	5	ES//0.296	qELO-c22	yes				HS//0.252	qSFC-c22		HS//-0.897	qSTR-c22	yes	ES//-0.033	qUHM-c22-3	yes	ES//-0.497	qUI-c22	yes	NAU3546, pAR138b; G1058a	Wang et al. (2007) Crop Sci 47:1384-1392; Qin et al. (2008) TAG 117:883-894; Chee et al. (2005) TAG 111:757-763; Lacape et al. 2005, Crop Sci 45:123-140
CIR091b	Chr.22	77.5	1				ES//-0.16	qMIC-c22
NAU2477a	Chr.22	77.5	1				HS//-0.171	qMIC-c22
MUSS145b	Chr.22	77.5	3	HS//0.324	qELO-c22											ES//-0.027	qUHM-c22-3		ES//-0.443	qUI-c22
HAU0087b	Chr.22	77.5	3	HS//0.336	qELO-c22											HS//-0.029	qUHM-c22-3		ES//-0.444	qUI-c22
NAU2162a	Chr.22	77.5	3	HS//0.319	qELO-c22					HS//0.216	qSFC-c22					ES//-0.026	qUHM-c22-3
UCD216a	Chr.22	77.6	1				ES//-0.158	qMIC-c22
UCD120b	Chr.22	77.6	3	ES//0.351	qELO-c22											HS//-0.028	qUHM-c22-3		ES//-0.422	qUI-c22
CGR6205a	Chr.23	66	1													HS//0.028	qUHM-c23					BNL2690; pAR547	Wang et al. (2012) TAG 125:1263-1274; Chee et al. (2005) TAG 111:771-782
JESPR274b	Chr.23	69.9	1	HS//-0.464	qELO-c23																	BNL2690	Wang et al. (2012) TAG 125:1263-1274	c23-FE-Hotspot-4
SHIN-0384a	Chr.24	67.3	1	HS//-0.219	qELO-c24																	BNL2961; DPL0461	Shen et al. (2005) Mol Breed 15:169-181; Wang et al. (2012) TAG 125:1263-1274
BNL1521a	Chr.24	71.6	1										HS//0.921	qSTR-c24								BNL1521; NAU1197	Zhang et al. (2013) PLoS ONE 8:e57220; Shen et al. (2005) Mol Breed 15:169-181; Chen et al. (2009) TAG 119:605-612
CGR6354a	Chr.24	90.6	2							HS//0.256	qSFC-c24-1								HS//-0.382	qUI-c24
CIR413a	Chr.24	127.9	1							HS//-0.321	qSFC-c24-2	yes
TMB0436b	Chr.25	74.3	1				ES//0.226	qMIC-c25														TMB0508	Shen et al. (2007) Euphytica 155:371-380	c25-Micronaire-Hotspot-19
DPL1384a	Chr.25	74.6	1				ES//0.261	qMIC-c25																c25-Micronaire-Hotspot-19
TMB0338a	Chr.25	102.9	1	ES//0.309	qELO-c25
TMB0682a	Chr.25	103.4	1	HS//0.251	qELO-c25
HAU1081a	Chr.26	20.5	1				ES//-0.207	qMIC-c26-1
CER0021a	Chr.26	54.7	1				HS//-0.161	qMIC-c26-2	yes
JESPR234a	Chr.26	55.1	1																ES//-0.409	qUI-c26-1		BNL3867	Yu et al. (2013) TAG 126:275-287
CGR5368a	Chr.26	55.4	1				ES//-0.205	qMIC-c26-2
CGR5830a	Chr.26	55.4	1				ES//-0.201	qMIC-c26-2
DPL0183a	Chr.26	55.9	2										HS//1.293	qSTR-c26-1		HS//0.035	qUHM-c26	yes				E8M2_173	Lacape et al. (2005) Crop Sci 45:123-140	c26-FL-Hotspot-8
BNL0840a	Chr.26	56.3	1													HS//0.036	qUHM-c26							c26-FL-Hotspot-8
DPL0028b	Chr.26	57	2										HS//1.415	qSTR-c26-1		HS//0.035	qUHM-c26							c26-FL-Hotspot-8
CGR6012b	Chr.26	81.6	1	HS//-0.359	qELO-c26-1		HS//-0.184	qMIC-c26-3	yes															c26-Micronaire-Hotspot-20
NAU5037a	Chr.26	88.6	1	HS//-0.244	qELO-c26-2
CGR6329a	Chr.26	90	1				HS//-0.143	qMIC-c26-4														NAU3291	Wang et al. (2007) Crop Sci 47:1384-1392
DC40434a	Chr.26	138.8	1																HS//0.386	qUI-c26-2		NAU3896	Yu et al. (2013) TAG 126:275-287
DPL0481a	Chr.26	140.9	1										ES//0.937	qSTR-c26-2								pAR101	Chee et al. (2005) TAG 111:771-782
SHIN-0272a	NA	NA	2				ES//-0.144	qMIC-c8-1								ES//-0.027	undetermined
DC30210a	NA	NA	3				ES//0.227	undetermined		ES//-0.401	qSFC-c15-1								HS//0.537	qUI-c15-1
CGR6170a	NA	NA	1				HS//-0.136	undetermined
DPL1017a	NA	NA	1				HS//-0.126	undetermined
CGR5894a	NA	NA	1	HS//-0.345	qELO-c17
NAU0913b	NA	NA	4	ES//0.314	qELO-c22					HS//0.222	qSFC-c22					ES//-0.028	qUHM-c22-3		ES//-0.458	qUI-c22
SHIN-1066a	NA	NA	1	ES//-0.323	undetermined
NAU6382a	NA	NA	2							ES//-0.343	qSFC-c15-2								ES//0.53	qUI-c15-2
NBRI-gC009a	NA	NA	2							HS//-0.339	qSFC-c16-2								ES//0.638	qUI-c16-2
SHIN-1138b	NA	NA	2										ES//-1.04	qSTR-c7-1					HS//-0.389	qUI-c7-1
NAU3822a	NA	NA	3							ES//0.289	qSFC-c7		HS//-1.021	qSTR-c7-1					HS//-0.395	qUI-c7-1
DPL0603b	NA	NA	1																HS//-0.363	qUI-c7-2
COT004a	NA	NA	1																HS//-0.515	undetermined
CIR195a	NA	NA	1										HS//-1.127	qSTR-c15-2
DPL0236a	NA	NA	1										HS//1.781	undetermined
CGR6902b	NA	NA	1													ES//0.025	undetermined
DPL1201a	NA	NA	1													HS//0.022	undetermined
HAU3233a	NA	NA	1													HS//-0.022	qUHM-c14
a) HS= highly significant at p<0.01, ES=extremely significant at p<0.002. Cell in red indicates the largest effect QTL either positive or negative.
b) marker loci mapped within 5 cM interval were considered as one QTL.
c) according Said et al. (2013)[24]
