# Supplementary material for: Quantitative trait loci analysis of fiber quality traits using a random-mated recombinant inbred population in Upland cotton (Gossypium hirsutum L.)
Source: BMC Genomics. 2014 May 24;15(1):397. doi: 10.1186/1471-2164-15-397 (PMC4055785; doi:10.1186/1471-2164-15-397)
Supplement: Supplementary file 7 — Additional file 7: Chromosomal distributions of fiber QTLs identified by TASSEL. (XLSX 12 KB) [file 12864_2014_6104_MOESM7_ESM.xlsx]

## Sheet: Additional file 7
Additional file 7. Chromosomal distributions of fiber QTLs identified by TASSEL
Chromosome	# ELO QTLs	# MIC QTLs	# SFC QTLs	# STR QTLs	# UHM QTLs	# UI QTLs	Total
Chr.01	0	0	1	1	0	0	2
Chr.02	0	0	0	0	2	0	2
Chr.03	0	0	1	0	0	1	2
Chr.04	2	1	1	2	1	1	8
Chr.05	2	0	0	2	2	1	7
Chr.06	0	1	2	0	0	2	5
Chr.07	0	0	1	2	1	2	6
Chr.08	3	2	1	0	0	1	7
Chr.09	0	0	1	0	1	1	3
Chr.10	0	1	0	1	0	0	2
Chr.11	1	1	1	2	1	1	7
Chr.12	1	0	1	0	1	1	4
Chr.13	0	1	0	1	0	1	3
Chr.14	1	2	0	0	1	0	4
Chr.15	0	0	2	2	0	3	7
Chr.16	2	1	2	1	1	2	9
Chr.17	1	1	0	0	0	0	2
Chr.18	2	2	0	0	2	1	7
Chr.19	1	1	0	0	2	0	4
Chr.20	2	3	1	1	0	0	7
Chr.21	1	1	1	1	0	1	5
Chr.22	1	1	1	1	3	1	8
Chr.23	1	0	0	0	1	0	2
Chr.24	1	0	2	1	0	1	5
Chr.25	1	1	0	0	0	0	2
Chr.26	2	4	0	2	1	2	11
Total	25	24	19	20	20	23	131
